# Supplementary material for: miR-483-5p offsets functional and behavioural effects of stress in male mice through synapse-targeted repression of Pgap2 in the basolateral amygdala
Source: Nat Commun. 2023 Apr 25;14:2134. doi: 10.1038/s41467-023-37688-2 (PMC10130081; doi:10.1038/s41467-023-37688-2)
Supplement: Supplementary file 4 — Source Data [file 41467_2023_37688_MOESM4_ESM.xlsx]

## Sheet: Fig 1 - microarray
probe name	median control	median test	qmedian	logqmedian	ttest rawp	ttest adjp	limma rawp	limma adjp		control vs stressed
miR-1198	6.03276	6.38312	0.704433	-0.350362	0.366641	0.682501	0.157353	0.477333
miR-686	6.86818	6.30739	1.75206	0.560793	0.0867939	0.572103	0.0545357	0.327445
miR-764-3p	7.16041	6.50031	1.93498	0.660096	0.170459	0.572103	0.0500341	0.327445
miR-15b*	5.60196	5.60908	0.992909	-0.00711667	0.979129	0.990776	0.97771	0.997825
miR-379	8.69575	9.1664	0.624598	-0.470646	0.0368408	0.572103	0.029589	0.283895
miR-186*	6.71492	6.36843	1.41409	0.346487	0.454632	0.733097	0.2539	0.59299
miR-10a	5.84523	6.07121	0.797739	-0.225974	0.0616483	0.572103	0.338069	0.657829
miR-1957	5.80401	5.7255	1.08167	0.0785086	0.830477	0.932973	0.847354	0.954547
miR-2142	13.599	13.4971	1.10729	0.10192	0.786684	0.91599	0.665724	0.851625
miR-666-5p	7.82617	7.60922	1.24228	0.216946	0.325479	0.651536	0.245061	0.581623
miR-466a-3p	8.95001	9.28166	0.717739	-0.331649	0.232701	0.588658	0.0767209	0.347246
miR-452	6.23223	6.1	1.14137	0.132233	0.768664	0.912627	0.907415	0.969008
miR-292-5p	6.31869	5.99745	1.37884	0.321242	0.26614	0.588658	0.227583	0.561996
miR-100	9.50702	9.32586	1.19861	0.18116	0.672948	0.860888	0.710558	0.869555
miR-135a	4.81768	5.05949	0.785201	-0.241815	0.311388	0.636179	0.191461	0.51382
miR-143	8.30403	8.35537	0.949953	-0.0513427	0.645716	0.841207	0.651944	0.84683
miR-337-3p	6.16709	6.21945	0.948993	-0.052354	0.633767	0.834833	0.856483	0.956332
miR-343	6.10146	6.26759	0.846943	-0.166122	0.265858	0.588658	0.362509	0.670468
miR-30e	6.69431	6.80354	0.896531	-0.109223	0.957105	0.98771	0.987042	0.998229
let-7d	11.6496	11.5659	1.0873	0.0836968	0.755401	0.907504	0.877928	0.956332
miR-298	7.17539	7.40463	0.795133	-0.229246	0.100811	0.572103	0.173918	0.497912
miR-34c	6.48488	5.93247	1.73742	0.552403	0.0945876	0.572103	0.0644312	0.335644
miR-1953	5.30471	5.32115	0.983696	-0.0164386	0.504333	0.753821	0.479427	0.736782
miR-693-5p	6.28013	6.06157	1.24428	0.218553	0.342823	0.66686	0.446954	0.714336
miR-466l	7.13319	6.79677	1.39992	0.336417	0.142604	0.572103	0.185019	0.505689
miR-98	5.73239	6.39976	0.513054	-0.667374	0.010282	0.572103	0.00435437	0.16929
miR-215	5.88102	5.97136	0.913615	-0.0903464	0.0763931	0.572103	0.27578	0.611651
let-7c-1*	6.22362	5.91668	1.35926	0.306941	0.251939	0.588658	0.1688	0.491674
miR-466b-3p	9.41711	9.59138	0.840071	-0.174269	0.367205	0.682501	0.304592	0.628663
miR-29c	9.48477	9.90625	0.656075	-0.42148	0.213905	0.582554	0.117703	0.418421
miR-675-5p	6.27451	6.02895	1.27835	0.245567	0.123138	0.572103	0.187227	0.509314
miR-19b	8.1152	7.91956	1.21609	0.195641	0.0664539	0.572103	0.127947	0.430533
miR-691	6.80839	6.70973	1.1037	0.0986647	0.628993	0.832807	0.516429	0.763919
miR-1933-3p	7.23805	6.67068	1.76364	0.567379	0.0637699	0.572103	0.0209038	0.26503
miR-127*	7.04409	6.6078	1.54697	0.436295	0.157561	0.572103	0.146303	0.467626
miR-1982.1	5.50136	6.21631	0.489215	-0.714952	0.0926223	0.572103	0.0125337	0.212066
miR-2133	7.82931	7.39586	1.54257	0.43345	0.233415	0.588658	0.109166	0.40624
miR-1943	5.42479	5.57661	0.859147	-0.151815	0.24197	0.588658	0.336329	0.657829
miR-503*	5.71524	5.65865	1.05822	0.0565861	0.766503	0.911587	0.771338	0.909718
miR-453	5.76741	5.62282	1.15557	0.144591	0.399879	0.706412	0.341528	0.657907
miR-382	8.29058	8.93198	0.526556	-0.641397	0.0946154	0.572103	0.0328103	0.294877
miR-688	6.32955	6.29764	1.03242	0.0319071	0.691116	0.874674	0.67973	0.857208
miR-1964	4.85854	5.59568	0.478483	-0.737136	0.0670842	0.572103	0.0177773	0.251586
miR-1196	7.84478	7.75613	1.0927	0.0886501	0.567554	0.79109	0.69505	0.863917
miR-875-5p	5.86211	5.49096	1.4494	0.371152	0.230493	0.588658	0.235909	0.573141
miR-703	7.69493	6.88735	2.24247	0.807579	0.085984	0.572103	0.00638373	0.16929
miR-1940	5.71076	6.1	0.677575	-0.389236	0.188674	0.572103	0.0953286	0.386762
miR-490	6.41332	6.66578	0.776893	-0.252453	0.375263	0.685965	0.482249	0.739518
miR-191	10.8858	10.6137	1.31266	0.272058	0.35261	0.671555	0.337284	0.657829
miR-190	5.67315	5.11505	1.74735	0.558101	0.319787	0.645026	0.289554	0.611651
miR-190b	5.20527	5.26124	0.945561	-0.0559773	0.8491	0.934668	0.787499	0.921985
miR-20b*	7.05981	6.48492	1.77693	0.574885	0.116795	0.572103	0.00794023	0.16929
miR-329	9.45848	9.89081	0.648996	-0.432329	0.441185	0.722008	0.14218	0.461388
miR-685	5.81149	6.17759	0.693432	-0.366102	0.0354313	0.572103	0.0313799	0.289965
miR-804	5.56883	5.45911	1.11596	0.109719	0.610831	0.819831	0.756812	0.900062
miR-1839-5p	7.30438	7.5881	0.752981	-0.283715	0.264552	0.588658	0.199265	0.522061
miR-802	5.84523	5.68075	1.17879	0.164486	0.138913	0.572103	0.197813	0.520174
miR-485	6.47144	6.42831	1.04408	0.0431332	0.747614	0.905121	0.534677	0.784579
miR-340-3p	5.42479	5.51873	0.910339	-0.0939386	0.428266	0.713117	0.593861	0.822404
miR-1937b	14.118	13.9953	1.13057	0.122721	0.410828	0.711936	0.49896	0.755355
miR-677	6.37562	5.97985	1.48552	0.395765	0.113351	0.572103	0.142315	0.461388
miR-466f	7.69958	7.92603	0.797364	-0.226444	0.166152	0.572103	0.222154	0.559325
miR-706	6.92184	7.04747	0.881933	-0.125639	0.464983	0.733215	0.452432	0.715427
miR-200a*	6.47144	6.51756	0.954933	-0.0461143	0.761489	0.909083	0.724895	0.876789
miR-409-5p	7.16505	7.66926	0.603986	-0.504205	0.166496	0.572103	0.0619307	0.335644
miR-2135	6.12164	6.29684	0.83929	-0.175199	0.70751	0.892241	0.390259	0.682853
miR-1191	5.60196	5.59096	1.01106	0.0110021	0.931398	0.981147	0.919678	0.969123
miR-710	6.71492	6.77704	0.939771	-0.0621193	0.954367	0.98771	0.887183	0.956332
miR-463*	5.27932	5.86081	0.559061	-0.581496	0.242856	0.588658	0.0387255	0.318872
miR-376a	9.4167	10.3092	0.409615	-0.892537	0.00294157	0.572103	0.000758947	0.0898087
miR-718	7.55173	7.20266	1.41775	0.349074	0.729364	0.900582	0.637939	0.841326
miR-682	7.84217	7.17663	1.94553	0.665537	0.117245	0.572103	0.0249136	0.274025
miR-212	9.19043	9.4407	0.778585	-0.250277	0.172129	0.572103	0.400313	0.682853
miR-673-5p	6.45809	6.18209	1.31784	0.275994	0.427216	0.713117	0.461131	0.725949
miR-322	7.30257	6.8826	1.52191	0.419969	0.0529806	0.572103	0.0414288	0.321348
miR-1983	6.52946	6.45687	1.0753	0.0725964	0.987784	0.990776	0.882091	0.956332
miR-30a*	6.13708	6.60166	0.628402	-0.464575	0.066339	0.572103	0.0662636	0.335644
miR-154*	6.39766	6.16743	1.25888	0.230224	0.545557	0.777802	0.66304	0.849745
miR-302a	5.16401	5.44146	0.757711	-0.277453	0.261126	0.588658	0.139364	0.458094
miR-27b	9.00101	9.43641	0.647008	-0.435397	0.0777635	0.572103	0.0653464	0.335644
miR-15b	7.908	7.873	1.03562	0.0350033	0.423699	0.713117	0.696931	0.863917
miR-18a*	5.23313	5.85445	0.537233	-0.621324	0.0403606	0.572103	0.0292178	0.283895
miR-679	5.56328	5.65891	0.908804	-0.0956255	0.519325	0.760249	0.376757	0.682391
miR-181a-1*	6.32249	6.19934	1.13105	0.123146	0.287365	0.617327	0.342137	0.657907
miR-384-3p	6.93074	6.407	1.68833	0.523739	0.0438364	0.572103	0.0065904	0.16929
miR-20a	5.80624	6.06719	0.770323	-0.260945	0.327946	0.651602	0.294309	0.614587
miR-350	7.99673	8.27812	0.75474	-0.281382	0.0418368	0.572103	0.0338664	0.300564
miR-669o	6.3071	6.49054	0.832401	-0.183441	0.321752	0.647149	0.303075	0.627356
miR-411*	7.31187	7.36802	0.945402	-0.056145	0.372693	0.685965	0.449682	0.714336
miR-302c*	6.4722	6.07901	1.48169	0.393185	0.149054	0.572103	0.109255	0.40624
miR-32	7.08232	6.32762	2.12698	0.754705	0.0489341	0.572103	0.00562709	0.16929
miR-667	10.8263	11.3053	0.619404	-0.478998	0.111415	0.572103	0.0501206	0.327445
miR-301b	6.46915	6.59523	0.881543	-0.126082	0.971136	0.989249	0.925444	0.969123
miR-23b	11.2817	11.3205	0.961883	-0.0388622	0.84846	0.934668	0.711974	0.869555
miR-7a*	7.57925	7.6017	0.977798	-0.0224523	0.757412	0.908382	0.838094	0.950554
miR-126-3p	9.91052	10.3235	0.661654	-0.413012	0.0829809	0.572103	0.0567265	0.327445
miR-429	5.37716	5.88514	0.601713	-0.507975	0.173777	0.572103	0.111573	0.40624
miR-26a	12.6793	12.7188	0.961279	-0.039491	0.540452	0.77363	0.463358	0.726234
miR-1935	6.47264	6.15637	1.37201	0.316273	0.121385	0.572103	0.0482235	0.327445
miR-876-3p	5.47683	5.4925	0.984454	-0.0156682	0.669604	0.858157	0.40066	0.682853
miR-568	6.61121	6.77921	0.845353	-0.168	0.837658	0.933933	0.743353	0.890364
miR-148a	8.07057	7.77895	1.3386	0.291624	0.236456	0.588658	0.122195	0.42321
miR-183	6.04287	5.50918	1.70522	0.533695	0.0621979	0.572103	0.0064852	0.16929
miR-34c*	9.37425	9.89781	0.592406	-0.523562	0.0545156	0.572103	0.0184211	0.251586
miR-339-3p	7.69444	7.01974	1.96345	0.674703	0.127056	0.572103	0.061479	0.335644
miR-130b*	5.49496	5.29925	1.21617	0.195708	0.442255	0.722008	0.422676	0.705805
miR-26b	6.61457	7.33222	0.4879	-0.717645	0.0822929	0.572103	0.0256952	0.274025
miR-500	7.48012	7.27696	1.22527	0.203158	0.492203	0.748317	0.593857	0.822404
miR-10b	5.89307	5.39465	1.64613	0.498425	0.00911925	0.572103	0.00718864	0.16929
miR-18a	6.39146	6.03556	1.42746	0.355895	0.254086	0.588658	0.150991	0.470192
miR-145	8.45098	8.44309	1.00792	0.00788578	0.839784	0.933933	0.885245	0.956332
miR-1893	6.84766	6.33869	1.66358	0.508971	0.156702	0.572103	0.036147	0.312713
miR-30d	10.1403	10.1597	0.980859	-0.0193261	0.784616	0.91599	0.848336	0.954547
miR-328	8.5379	8.8439	0.736386	-0.306	0.4898	0.747866	0.225859	0.561996
miR-216a	7.08632	6.7288	1.42977	0.357516	0.259135	0.588658	0.103537	0.40624
miR-697	5.77445	5.67825	1.10098	0.0961979	0.440932	0.722008	0.601334	0.822404
miR-1193	5.25466	5.11505	1.14982	0.139608	0.998283	0.998283	0.886352	0.956332
miR-29a	12.0177	12.4161	0.671394	-0.398399	0.0230524	0.572103	0.069792	0.336298
miR-299	6.06525	5.7963	1.30858	0.268944	0.093785	0.572103	0.11761	0.418421
miR-448	6.41926	5.85099	1.76521	0.56827	0.076527	0.572103	0.0251643	0.274025
miR-1904	6.74547	6.46162	1.32824	0.283852	0.246818	0.588658	0.332379	0.657352
miR-15a	7.92688	8.09374	0.846314	-0.166865	0.202812	0.572103	0.213176	0.547649
miR-694	5.38876	5.27547	1.11996	0.113291	0.743683	0.905115	0.921265	0.969123
miR-220	7.58795	7.43208	1.16868	0.155873	0.111424	0.572103	0.283703	0.611651
miR-130a	8.73235	9.00009	0.765106	-0.267741	0.308574	0.6332	0.216826	0.549808
miR-20a*	6.94906	6.48021	1.59815	0.468849	0.0859202	0.572103	0.0566533	0.327445
miR-465c-5p	5.81853	5.7986	1.02013	0.0199273	0.94234	0.987658	0.745968	0.890364
miR-574-5p	10.4769	10.5523	0.927351	-0.0754234	0.819667	0.929872	0.400354	0.682853
miR-719	7.41801	6.96943	1.56608	0.448577	0.307756	0.6332	0.0580999	0.330007
miR-1963	5.43126	5.6058	0.839848	-0.174535	0.344174	0.66766	0.463121	0.726234
miR-874	7.93957	7.5322	1.50285	0.407366	0.174055	0.572103	0.100647	0.406021
miR-599	5.67583	5.7221	0.954787	-0.0462669	0.796367	0.919075	0.764368	0.905667
miR-544	5.97254	6.04175	0.933136	-0.0692046	0.426443	0.713117	0.394765	0.682853
miR-10a*	5.73239	5.68759	1.04581	0.0447925	0.738686	0.904606	0.875087	0.956332
miR-365	6.43518	6.3368	1.10338	0.0983793	0.789172	0.91599	0.989561	0.998229
miR-467g	9.56508	9.89004	0.722554	-0.324963	0.515239	0.757391	0.253093	0.59299
miR-151-3p	6.45809	6.46966	0.988497	-0.0115697	0.60799	0.819831	0.803651	0.933813
miR-2140	5.38232	5.55764	0.839182	-0.175328	0.488282	0.747155	0.487328	0.745696
miR-342-3p	10.608	10.767	0.852992	-0.159005	0.379693	0.690074	0.567927	0.808072
miR-715	9.37866	8.78509	1.81044	0.593572	0.0781465	0.572103	0.0171797	0.24893
miR-362-5p	6.56689	5.89523	1.9575	0.671667	0.0229007	0.572103	0.0121152	0.212066
miR-1895	11.3871	11.6423	0.774733	-0.255237	0.0371918	0.572103	0.0719966	0.340784
miR-30e*	6.07558	6.28953	0.807387	-0.213952	0.412675	0.712894	0.385894	0.682853
miR-1	5.60363	5.8922	0.749332	-0.288573	0.338211	0.66311	0.287346	0.611651
miR-668	6.85258	7.02453	0.842025	-0.171945	0.256588	0.588658	0.421653	0.705805
miR-465b-3p	6.14115	5.98816	1.16531	0.152986	0.29294	0.624587	0.439967	0.712868
miR-341	5.89307	6.32612	0.648528	-0.43305	0.164294	0.572103	0.129381	0.433303
miR-2144	6.31869	6.16106	1.17074	0.157633	0.686367	0.871092	0.567035	0.808072
miR-877*	9.59958	10.2338	0.53037	-0.634181	0.461542	0.733097	0.0453653	0.327445
miR-199a-5p	5.47379	5.65595	0.833469	-0.182159	0.234242	0.588658	0.26428	0.599842
miR-711	7.64086	6.76165	2.40899	0.879206	0.0392597	0.572103	0.00307184	0.155802
miR-466f-3p	12.7082	12.9829	0.759807	-0.27469	0.567075	0.79109	0.489124	0.746263
miR-669l	6.59602	6.46458	1.14047	0.131437	0.674513	0.861338	0.673308	0.853658
miR-1982.2	5.73531	5.71498	1.02054	0.0203306	0.748318	0.905121	0.979251	0.997825
miR-331-5p	5.95599	5.97925	0.977007	-0.0232617	0.855553	0.940313	0.81066	0.933813
let-7d*	6.66503	6.91998	0.774957	-0.254948	0.609687	0.819831	0.541598	0.791224
miR-33*	6.19256	6.32687	0.874315	-0.134315	0.298228	0.632066	0.397764	0.682853
miR-1962	6.63068	6.48502	1.1568	0.145655	0.276656	0.600691	0.358074	0.667278
miR-883a-5p	6.24309	6.11899	1.13212	0.124092	0.481521	0.741606	0.374939	0.680835
miR-200b*	6.15171	5.76202	1.47652	0.389688	0.169854	0.572103	0.169662	0.491674
miR-218-2*	6.56501	6.27125	1.34147	0.293765	0.220049	0.582554	0.258226	0.595261
miR-1190	6.92045	6.91806	1.0024	0.00239486	0.866444	0.94497	0.80711	0.933813
miR-1894-3p	7.219	8.35642	0.320643	-1.13743	0.062812	0.572103	2.49283e-05	0.00589971
miR-1906	8.316	7.8068	1.66395	0.509194	0.316643	0.642333	0.122108	0.42321
miR-133b	6.0371	6.33599	0.741638	-0.298893	0.409446	0.711936	0.506085	0.758038
miR-202-3p	5.93622	6.39976	0.629054	-0.463538	0.155758	0.572103	0.0690158	0.336298
let-7g	9.22974	9.56499	0.715158	-0.335252	0.130576	0.572103	0.19076	0.51382
miR-547	5.32737	5.34812	0.979466	-0.0207477	0.950493	0.98771	0.847707	0.954547
miR-125b*	6.01375	5.85316	1.17421	0.160595	0.479434	0.739995	0.474384	0.736782
miR-466d-3p	9.55795	9.85344	0.744167	-0.29549	0.260954	0.588658	0.108389	0.40624
miR-302d	5.29673	5.78814	0.611764	-0.491409	0.143131	0.572103	0.0395473	0.318872
miR-466c-5p	7.38603	7.20773	1.19518	0.178301	0.793852	0.917972	0.629535	0.838361
miR-214*	6.65083	6.6078	1.04397	0.0430314	0.712108	0.894813	0.916739	0.969123
miR-881*	7.13519	6.7775	1.43001	0.357683	0.261276	0.588658	0.180148	0.499629
miR-741	5.81802	5.94836	0.877801	-0.130335	0.819859	0.929872	0.925272	0.969123
miR-294	5.40819	5.4265	0.981856	-0.0183106	0.550908	0.782289	0.643679	0.843196
miR-681	7.8784	7.4782	1.49213	0.400207	0.304714	0.632482	0.197068	0.520142
miR-590-3p	5.66098	5.32385	1.40093	0.337138	0.56479	0.790929	0.806791	0.933813
miR-878-5p	5.52214	5.84751	0.722254	-0.325378	0.409915	0.711936	0.322733	0.648366
miR-871	6.10873	6.14919	0.960346	-0.0404612	0.625693	0.831915	0.696822	0.863917
miR-300	7.8464	8.04513	0.819772	-0.198729	0.21156	0.579952	0.357315	0.667278
miR-1897-5p	6.01375	6.96567	0.386	-0.951917	0.128146	0.572103	0.00177686	0.105131
miR-431*	5.89307	5.62534	1.30699	0.267728	0.0796255	0.572103	0.142172	0.461388
miR-1899	6.18675	5.9417	1.27768	0.245046	0.259301	0.588658	0.341358	0.657907
miR-330	6.09632	6.07121	1.02543	0.0251146	0.397283	0.706412	0.389002	0.682853
miR-1929	6.18198	6.08731	1.0993	0.094673	0.302273	0.632482	0.245116	0.581623
miR-2137	8.33563	8.84098	0.603296	-0.505348	0.054249	0.572103	0.0269269	0.277074
let-7g*	6.95404	6.57262	1.46437	0.381422	0.328554	0.651602	0.278182	0.611651
miR-455*	5.31163	5.77577	0.628677	-0.464138	0.373174	0.685965	0.147533	0.467626
miR-125a-5p	11.6017	11.4086	1.21293	0.193038	0.787982	0.91599	0.68841	0.863917
miR-1959	6.18805	6.27976	0.912365	-0.091715	0.788193	0.91599	0.832606	0.946978
miR-709	8.38267	9.52817	0.318067	-1.14549	0.0626704	0.572103	0.00126632	0.105131
miR-1186	6.01897	5.94865	1.07285	0.0703142	0.709736	0.893462	0.874576	0.956332
miR-486	7.98291	7.39298	1.80386	0.589929	0.974305	0.990776	0.504574	0.757394
miR-291a-3p	5.56485	5.52631	1.03929	0.0385404	0.809004	0.924447	0.823711	0.940249
miR-29c*	5.01916	5.59211	0.56386	-0.572949	0.0321611	0.572103	0.00702747	0.16929
let-7b*	5.66394	5.72563	0.940175	-0.0616895	0.583464	0.806285	0.391835	0.682853
miR-129-3p	13.7414	13.6214	1.12752	0.120024	0.810182	0.924447	0.705185	0.869238
miR-200c*	6.08427	6.04584	1.03917	0.0384247	0.908443	0.971377	0.855839	0.956332
miR-24-2*	6.96599	7.02258	0.944974	-0.0565975	0.441691	0.722008	0.596549	0.822404
miR-1960	6.22821	6.10608	1.1299	0.122133	0.314616	0.64005	0.405341	0.687863
miR-1952	7.59457	7.57106	1.02379	0.0235112	0.500061	0.753821	0.852837	0.956332
miR-382*	6.50797	6.85228	0.708711	-0.344307	0.170557	0.572103	0.0827044	0.349648
miR-375	5.61987	5.72497	0.900232	-0.105103	0.539291	0.773528	0.555193	0.801193
miR-880	6.45809	6.28838	1.18496	0.169706	0.345971	0.66878	0.574262	0.815452
miR-376c	6.58964	6.46856	1.12872	0.121083	0.753026	0.907504	0.909716	0.969123
miR-2141	5.23313	5.59211	0.698386	-0.358984	0.0427277	0.572103	0.0772758	0.347246
miR-1199	6.72718	6.41038	1.37272	0.316795	0.248928	0.588658	0.150801	0.470192
miR-302b*	5.78132	5.7218	1.06133	0.0595232	0.699916	0.884235	0.818269	0.93705
miR-700	8.07528	8.25409	0.836263	-0.178812	0.154171	0.572103	0.332028	0.657352
miR-144	6.35758	6.30739	1.05148	0.0501959	0.63174	0.833709	0.788232	0.921985
miR-669a	6.46076	6.69017	0.795008	-0.229403	0.718727	0.895256	0.747404	0.890364
miR-1905	9.32901	9.62603	0.743027	-0.297023	0.687058	0.871092	0.383631	0.682853
miR-376a*	5.38232	5.34537	1.03763	0.0369431	0.461251	0.733097	0.366013	0.673178
miR-134	6.11641	6.1651	0.95247	-0.0486967	0.923689	0.977376	0.830543	0.946526
miR-23a	10.7448	10.9404	0.8223	-0.19565	0.544016	0.777166	0.368826	0.673178
miR-150*	5.46139	6.26978	0.445575	-0.80839	0.143287	0.572103	0.0138308	0.228369
miR-1928	6.29312	6.23752	1.05718	0.0556052	0.745535	0.905115	0.883708	0.956332
miR-383	7.55107	7.88329	0.717334	-0.332213	0.490975	0.748052	0.632326	0.838361
miR-335-5p	9.92999	10.4333	0.60454	-0.503287	0.18112	0.572103	0.127653	0.430533
miR-30b	10.6938	10.6864	1.00745	0.0074183	0.735436	0.903391	0.561479	0.806984
miR-495	8.8221	8.92432	0.902832	-0.102218	0.912201	0.972466	0.911811	0.969123
miR-188-3p	7.1288	6.9782	1.16253	0.150599	0.251667	0.588658	0.277349	0.611651
miR-720	12.968	12.838	1.13886	0.130027	0.4188	0.713117	0.500745	0.756445
miR-1942	5.67045	5.7707	0.90461	-0.100251	0.923117	0.977376	0.879417	0.956332
miR-29b*	4.99153	5.28587	0.745029	-0.294332	0.0287058	0.572103	0.0782527	0.347246
miR-540-5p	6.23014	6.23979	0.990393	-0.00965306	0.792876	0.917972	0.93058	0.971635
miR-743b-5p	5.56485	5.39235	1.18827	0.172498	0.963173	0.989249	0.975009	0.997825
miR-197	10.1015	10.8259	0.484597	-0.724437	0.111675	0.572103	0.00529809	0.16929
miR-698	4.98304	5.3088	0.721978	-0.325761	0.272815	0.595996	0.120549	0.42321
miR-27b*	5.93614	5.82194	1.12098	0.114202	0.128295	0.572103	0.546036	0.794437
miR-7a	6.67944	6.85103	0.842317	-0.171598	0.969846	0.989249	0.59001	0.822404
miR-224	5.98142	5.4925	1.63056	0.488925	0.109765	0.572103	0.10899	0.40624
miR-199b*	5.83025	5.60104	1.25761	0.229214	0.151402	0.572103	0.355188	0.665392
miR-16	11.4675	11.6351	0.845736	-0.167548	0.0715647	0.572103	0.282663	0.611651
miR-141*	6.54076	6.44389	1.10172	0.0968712	0.487137	0.747155	0.553057	0.801193
miR-1-2-as	5.18276	5.2159	0.967408	-0.0331347	0.645268	0.841207	0.449207	0.714336
miR-487b	8.93507	9.20393	0.76425	-0.26886	0.244071	0.588658	0.245529	0.581623
miR-484	8.14721	8.31345	0.846849	-0.166233	0.220404	0.582554	0.319889	0.64707
miR-1958	5.13036	5.33341	0.816238	-0.203049	0.0481529	0.572103	0.169129	0.491674
miR-1970	5.31163	5.55194	0.786379	-0.240316	0.155355	0.572103	0.335258	0.657829
miR-320	7.76595	8.20581	0.644123	-0.439865	0.335572	0.661823	0.286013	0.611651
miR-470	5.23313	5.55194	0.72701	-0.318815	0.222907	0.582554	0.111448	0.40624
miR-674*	8.25794	8.41363	0.855828	-0.155686	0.825677	0.932298	0.774052	0.911404
miR-196a	4.85271	5.24475	0.675678	-0.392038	0.0887265	0.572103	0.0534283	0.327445
miR-208a	6.11641	5.78635	1.39105	0.330062	0.1724	0.572103	0.180086	0.499629
miR-30c-1*	6.27551	6.03931	1.26643	0.236201	0.380027	0.690074	0.359234	0.667686
miR-191*	6.23603	5.91524	1.37821	0.320789	0.176338	0.572103	0.192501	0.51382
miR-302b	5.36969	5.42515	0.946048	-0.0554624	0.501557	0.753821	0.586374	0.822404
miR-684	5.4522	5.32802	1.13222	0.124179	0.846717	0.934668	0.970468	0.997825
miR-152	7.76465	7.40503	1.43278	0.359619	0.325768	0.651536	0.332337	0.657352
miR-770-3p	7.15125	7.28038	0.878858	-0.129132	0.170134	0.572103	0.597112	0.822404
miR-669e	6.30673	6.26864	1.03883	0.0380904	0.80141	0.920714	0.939319	0.979129
miR-139-3p	6.56306	6.56627	0.996794	-0.00321126	0.563095	0.790786	0.641223	0.843089
miR-99a	9.31737	9.55088	0.791749	-0.233511	0.809553	0.924447	0.549199	0.797406
miR-466g	10.4772	10.893	0.659797	-0.415823	0.092483	0.572103	0.0557084	0.327445
miR-488	5.59046	5.79374	0.816055	-0.203273	0.256684	0.588658	0.33818	0.657829
miR-297c	5.67087	5.95312	0.754086	-0.282248	0.513353	0.756185	0.423949	0.705805
miR-293	6.48946	6.21933	1.31014	0.270132	0.220834	0.582554	0.154686	0.471771
miR-369-5p	6.68359	6.97691	0.745785	-0.293318	0.114556	0.572103	0.170741	0.492788
miR-683	6.20677	6.50655	0.740976	-0.299787	0.142832	0.572103	0.146467	0.467626
miR-469	5.44006	5.66187	0.801068	-0.22181	0.33704	0.662876	0.324183	0.648366
miR-468	6.3733	6.34745	1.02619	0.0258519	0.597846	0.81629	0.707362	0.869555
miR-138	10.2744	10.605	0.718519	-0.330563	0.196359	0.572103	0.108746	0.40624
miR-25	6.11353	6.07036	1.04411	0.0431658	0.745763	0.905115	0.821151	0.938836
miR-10b*	6.70914	6.09022	1.85692	0.618919	0.0644607	0.572103	0.0124588	0.212066
miR-1274a	7.85242	7.60112	1.28569	0.251295	0.0871262	0.572103	0.227523	0.561996
miR-1900	5.80737	5.7636	1.04474	0.0437714	0.879304	0.954597	0.976645	0.997825
miR-17	6.74061	6.89369	0.85806	-0.153081	0.82966	0.932973	0.646985	0.845966
miR-465a-5p	5.7039	5.68689	1.01716	0.0170098	0.738974	0.904606	0.588832	0.822404
miR-361	8.90848	9.44548	0.584501	-0.536997	0.0683007	0.572103	0.0219528	0.273447
miR-701	6.87594	6.44348	1.54104	0.432457	0.19553	0.572103	0.0897865	0.37063
miR-654-3p	5.42767	5.88007	0.636103	-0.452394	0.12054	0.572103	0.0676015	0.335644
miR-193b	7.64372	7.54316	1.10578	0.100555	0.92178	0.977376	0.998229	0.998229
miR-181c	6.76603	6.94737	0.834155	-0.181337	0.173926	0.572103	0.406905	0.687863
miR-19a	7.58647	7.67051	0.919393	-0.0840421	0.648634	0.843461	0.510871	0.761614
miR-767	6.7622	6.71602	1.04726	0.0461803	0.49902	0.753821	0.476282	0.736782
miR-707	6.66856	6.14048	1.69567	0.528075	0.161685	0.572103	0.0563397	0.327445
miR-15a*	7.22585	6.95542	1.31053	0.270435	0.0476214	0.572103	0.105113	0.40624
miR-218-1*	6.51764	6.49314	1.0248	0.0244996	0.476929	0.739344	0.661276	0.849745
miR-139-5p	9.41275	9.29372	1.1264	0.119028	0.980485	0.990776	0.992162	0.998229
miR-702	8.05427	8.45335	0.67094	-0.399076	0.947317	0.987658	0.397246	0.682853
miR-1965	6.69092	6.54729	1.15446	0.143634	0.411118	0.711936	0.264438	0.599842
miR-2145	6.61385	6.48998	1.13187	0.123872	0.418304	0.713117	0.642914	0.843196
miR-153	7.83625	7.98391	0.862728	-0.147656	0.186683	0.572103	0.441778	0.712868
miR-499	5.61799	5.70205	0.919374	-0.0840621	0.827251	0.932298	0.872811	0.956332
miR-539	5.16562	5.59568	0.65047	-0.43006	0.0367452	0.572103	0.0416394	0.321348
miR-196b	5.04073	5.17627	0.873243	-0.135541	0.428329	0.713117	0.351529	0.660706
miR-380-5p	6.379	6.72787	0.705486	-0.348869	0.146113	0.572103	0.172968	0.497195
miR-18b	6.63857	6.2822	1.42815	0.356378	0.284663	0.614319	0.29086	0.611651
miR-222	8.46642	8.82408	0.69931	-0.357662	0.259303	0.588658	0.178059	0.499629
miR-467c	6.22494	6.41232	0.829133	-0.187375	0.7749	0.915439	0.611362	0.826794
miR-673-3p	6.39927	6.07087	1.38874	0.328395	0.215369	0.582554	0.159335	0.477333
miR-147	5.82507	5.82811	0.996963	-0.00304185	0.789558	0.91599	0.792224	0.924873
miR-450b-5p	5.52829	5.72087	0.824824	-0.192586	0.568248	0.79109	0.450835	0.714492
miR-33	6.17315	5.95394	1.24509	0.219204	0.252309	0.588658	0.269812	0.606223
miR-206	5.39618	5.67237	0.758667	-0.276193	0.302089	0.632482	0.271661	0.608452
miR-204	6.23223	6.87122	0.527826	-0.638988	0.869137	0.946452	0.339289	0.657907
miR-345-5p	6.44203	6.68467	0.784557	-0.242636	0.402888	0.706412	0.430107	0.711832
miR-200b	6.25214	6.10842	1.15456	0.143719	0.509076	0.753941	0.596851	0.822404
miR-671-3p	5.63954	5.99391	0.701612	-0.354375	0.0548484	0.572103	0.117865	0.418421
let-7e	10.6826	10.7845	0.903159	-0.101857	0.296051	0.62933	0.347098	0.658255
miR-2143	8.64531	8.68665	0.9595	-0.0413432	0.464952	0.733215	0.604641	0.822404
miR-9	7.79475	8.22842	0.648124	-0.433673	0.248244	0.588658	0.21366	0.547649
miR-505	5.32549	5.72563	0.670226	-0.40014	0.0597768	0.572103	0.178118	0.499629
miR-592	6.38292	6.65373	0.762761	-0.27081	0.351208	0.671555	0.363564	0.670468
miR-1306	5.10677	6.04686	0.390593	-0.940089	0.0171387	0.572103	0.0016649	0.105131
miR-425*	6.00266	5.62034	1.46568	0.382322	0.199247	0.572103	0.0945631	0.385861
miR-872	5.22604	5.32032	0.910035	-0.0942718	0.509707	0.753941	0.470103	0.733568
miR-669c	7.38287	7.60601	0.800002	-0.223141	0.475434	0.739344	0.432489	0.711902
miR-208b	6.10873	6.04663	1.06407	0.062102	0.388171	0.69506	0.516453	0.763919
miR-450a-5p	5.38935	5.49449	0.900203	-0.105134	0.629883	0.832807	0.739224	0.889574
let-7i	8.80236	9.38278	0.559666	-0.580416	0.121914	0.572103	0.041019	0.321348
miR-672	5.86319	6.49118	0.53366	-0.627996	0.4769	0.739344	0.0779433	0.347246
miR-434-3p	11.1243	11.2592	0.873861	-0.134834	0.305652	0.632482	0.372576	0.678279
miR-31	7.88015	7.882	0.998148	-0.00185379	0.984112	0.990776	0.997372	0.998229
miR-99b*	6.31119	5.94856	1.43711	0.362637	0.187853	0.572103	0.185182	0.505689
miR-713	8.18956	8.24847	0.942794	-0.0589079	0.770268	0.913006	0.654297	0.84683
miR-27a	8.29382	8.6943	0.670001	-0.400475	0.241604	0.588658	0.0810268	0.348661
miR-193	7.25465	6.75764	1.6438	0.497008	0.200472	0.572103	0.0399712	0.318872
miR-1902	6.30413	5.78635	1.67831	0.517787	0.141354	0.572103	0.132347	0.439095
miR-551b	6.07046	6.01678	1.05514	0.0536742	0.819122	0.929872	0.886951	0.956332
miR-34b-5p	5.60196	5.63025	0.972105	-0.0282914	0.596803	0.81629	0.653744	0.84683
miR-221	7.51463	7.89637	0.682675	-0.381737	0.847363	0.934668	0.626661	0.837908
miR-1982*	6.07534	6.48645	0.662912	-0.411113	0.176732	0.572103	0.0459302	0.327445
miR-130b	7.81959	7.47924	1.40544	0.340349	0.130354	0.572103	0.225554	0.561996
miR-464	5.72415	5.69702	1.0275	0.0271334	0.428273	0.713117	0.697458	0.863917
miR-27a*	6.02295	6.00993	1.01311	0.0130229	0.612005	0.819856	0.80864	0.933813
miR-137	8.82076	8.56389	1.29287	0.256867	0.468199	0.733822	0.401056	0.682853
miR-293*	6.7006	6.10335	1.81711	0.597245	0.22836	0.588658	0.131087	0.436956
miR-290-3p	5.67666	5.90838	0.793168	-0.23172	0.0974179	0.572103	0.237009	0.573141
miR-1933-5p	4.76784	5.42585	0.517881	-0.65801	0.0125116	0.572103	0.00626379	0.16929
miR-324-5p	8.18317	8.16154	1.02186	0.0216265	0.788214	0.91599	0.812812	0.933813
miR-200c	6.25059	6.067	1.20152	0.183585	0.0745446	0.572103	0.123697	0.424156
miR-712	7.03686	7.13276	0.90856	-0.095894	0.860168	0.943242	0.812082	0.933813
miR-135b	5.37897	5.58573	0.813212	-0.206763	0.37342	0.685965	0.3794	0.682853
miR-1192	6.87596	8.02118	0.318152	-1.14523	0.0235838	0.572103	2.8262e-06	0.0010033
miR-2182	8.43528	8.77206	0.714068	-0.336777	0.785113	0.91599	0.967014	0.997825
miR-1948	6.53513	6.14909	1.47114	0.38604	0.166151	0.572103	0.0726524	0.341273
miR-28*	6.59848	6.30083	1.34669	0.297653	0.162685	0.572103	0.253583	0.59299
miR-1187	8.81106	8.88905	0.924979	-0.0779841	0.986879	0.990776	0.496324	0.75297
miR-574-3p	11.0681	11.4845	0.659385	-0.416447	0.194076	0.572103	0.0514366	0.327445
miR-340-5p	7.33916	7.36897	0.970629	-0.0298114	0.862203	0.943242	0.922952	0.969123
miR-105	5.90956	5.97723	0.934568	-0.0676704	0.823374	0.932298	0.746155	0.890364
miR-184	5.31073	5.70645	0.673193	-0.395724	0.236535	0.588658	0.0806735	0.348661
miR-376c*	5.26632	5.20176	1.06669	0.0645608	0.717585	0.895256	0.668222	0.851625
miR-1971	5.36902	5.6301	0.77022	-0.261079	0.196109	0.572103	0.119551	0.422294
miR-29b	10.2777	10.4613	0.832257	-0.183614	0.650536	0.844389	0.580921	0.821621
miR-290-5p	5.49963	5.66811	0.844951	-0.168477	0.504297	0.753821	0.477959	0.736782
miR-873	6.54147	6.05499	1.62658	0.48648	0.151839	0.572103	0.0779142	0.347246
miR-743a	6.8483	6.41913	1.53597	0.429163	0.388646	0.69506	0.261755	0.597575
miR-1938	5.31386	5.49285	0.836111	-0.178994	0.838018	0.933933	0.578384	0.819666
miR-292-3p	6.04672	5.55555	1.63424	0.491175	0.0299999	0.572103	0.0237106	0.274025
miR-192	6.66764	6.98643	0.727031	-0.318786	0.0747289	0.572103	0.149594	0.470192
miR-2183	6.3496	6.53467	0.831046	-0.185071	0.904877	0.970558	0.502736	0.757394
miR-342-5p	6.10989	6.63168	0.593454	-0.521796	0.0644923	0.572103	0.0187804	0.251586
miR-615-3p	5.66098	5.79374	0.875681	-0.132754	0.797395	0.919075	0.915678	0.969123
miR-411	7.5402	8.22423	0.504579	-0.684032	0.0310122	0.572103	0.00724833	0.16929
miR-201	6.65727	6.22787	1.53632	0.429392	0.236871	0.588658	0.0701016	0.336298
miR-451	6.53187	6.10068	1.53909	0.431189	0.0939335	0.572103	0.0482022	0.327445
miR-669b	6.18084	6.09796	1.0864	0.0828731	0.628786	0.832807	0.698435	0.863917
miR-489	7.37357	7.36802	1.00556	0.00554895	0.466291	0.733215	0.619365	0.832858
miR-186	5.97017	5.72563	1.27703	0.244538	0.1512	0.572103	0.0730612	0.341273
miR-483*	8.71708	8.59449	1.13042	0.122592	0.354695	0.671555	0.110198	0.40624
miR-301a	7.3904	7.62724	0.789118	-0.236839	0.840017	0.933933	0.863083	0.956332
miR-652	7.65638	7.6377	1.01885	0.0186775	0.943305	0.987658	0.860659	0.956332
miR-223	5.81149	6.17012	0.69863	-0.358634	0.0762947	0.572103	0.0170421	0.24893
miR-467b*	11.5727	11.6709	0.906488	-0.0981773	0.239682	0.588658	0.284559	0.611651
miR-465b-5p	5.67583	5.4925	1.20121	0.183331	0.532581	0.769981	0.628221	0.838361
let-7i*	7.79752	6.92882	2.3838	0.868696	0.111875	0.572103	0.00491137	0.16929
miR-296-5p	7.43803	7.44591	0.992152	-0.00787846	0.765075	0.911415	0.815698	0.935615
miR-378*	6.048	5.48475	1.75638	0.563254	0.108142	0.572103	0.0504396	0.327445
miR-1954	7.53616	6.84451	1.99701	0.69165	0.101559	0.572103	0.0206691	0.26503
miR-449b	5.96065	5.94856	1.01217	0.0120939	0.827196	0.932298	0.996922	0.998229
miR-1967	6.13866	6.08354	1.05667	0.0551179	0.777071	0.91599	0.978025	0.997825
miR-421	7.05976	7.34381	0.752728	-0.284051	0.131428	0.572103	0.153019	0.471771
miR-101a	7.86745	7.65362	1.23841	0.213827	0.487737	0.747155	0.424477	0.705805
miR-2136	4.94801	5.05949	0.894507	-0.111482	0.894093	0.967344	0.65135	0.84683
miR-31*	7.28968	6.89856	1.47864	0.391122	0.00738914	0.572103	0.0257725	0.274025
let-7a	10.7651	10.5059	1.29592	0.259218	0.328552	0.651602	0.310623	0.637405
miR-654-5p	6.84488	6.49066	1.42508	0.354227	0.11936	0.572103	0.067011	0.335644
miR-542-5p	6.87444	6.75978	1.12149	0.114655	0.523928	0.764359	0.655659	0.84683
miR-1224	6.05069	7.50301	0.234026	-1.45232	0.0597403	0.572103	0.00019415	0.0306365
let-7f*	5.31073	5.52691	0.805589	-0.216181	0.42099	0.713117	0.344706	0.657907
miR-323-5p	5.72243	6.26909	0.578878	-0.546664	0.163057	0.572103	0.0707692	0.337222
miR-669k	8.14772	7.54564	1.82591	0.602078	0.0563853	0.572103	0.0078235	0.16929
miR-676*	6.16962	5.88648	1.32729	0.28314	0.311817	0.636179	0.232945	0.570313
miR-674	7.53138	7.87232	0.711105	-0.340935	0.233065	0.588658	0.154821	0.471771
miR-1968	5.81443	6.12655	0.731892	-0.312123	0.516421	0.757559	0.596682	0.822404
miR-463	6.85239	6.58585	1.30544	0.266536	0.30138	0.632482	0.166756	0.491674
miR-9*	12.3114	12.4584	0.863304	-0.146988	0.590813	0.811367	0.612897	0.827295
miR-133a*	6.46915	6.5114	0.958633	-0.0422473	0.569604	0.791426	0.564112	0.80734
miR-590-5p	6.68272	6.33191	1.42022	0.350812	0.563574	0.790786	0.316475	0.643262
miR-146b	6.50762	6.90426	0.672572	-0.396647	0.0339577	0.572103	0.0788495	0.347721
miR-764-5p	5.67045	5.83314	0.849853	-0.162692	0.402954	0.706412	0.456256	0.71987
miR-712*	7.8613	7.7023	1.17234	0.159	0.288666	0.617327	0.28215	0.611651
miR-133a	6.14231	6.28162	0.869959	-0.13931	0.966161	0.989249	0.944414	0.979129
miR-1898	5.60196	5.39465	1.23037	0.207314	0.434535	0.717489	0.254953	0.593122
miR-503	7.55537	7.15907	1.48631	0.396298	0.224851	0.584777	0.102784	0.40624
miR-362-3p	6.90173	7.20071	0.741572	-0.298983	0.147972	0.572103	0.0671035	0.335644
miR-151-5p	9.0383	9.1914	0.858043	-0.153101	0.465013	0.733215	0.655995	0.84683
miR-467h	5.73704	6.00993	0.761175	-0.272892	0.143393	0.572103	0.0577016	0.330007
miR-1907	7.37362	7.09804	1.3173	0.275582	0.424978	0.713117	0.333585	0.657829
miR-380-3p	5.87351	6.05683	0.832498	-0.183325	0.173281	0.572103	0.166177	0.491674
miR-125b-3p	5.82792	5.55942	1.308	0.268501	0.365586	0.682501	0.351756	0.660706
miR-327	5.54518	6.04721	0.605297	-0.502036	0.218175	0.582554	0.0538033	0.327445
miR-431	7.65377	7.54176	1.11853	0.112011	0.58604	0.806866	0.472554	0.735775
miR-124*	6.31944	6.25932	1.06196	0.0601156	0.861845	0.943242	0.997448	0.998229
miR-540-3p	5.85862	5.84986	1.0088	0.00876151	0.760048	0.909083	0.846687	0.954547
miR-467e	5.60725	5.91787	0.732991	-0.310622	0.143905	0.572103	0.0739448	0.343143
miR-466d-5p	6.88757	6.56627	1.37891	0.321296	0.19306	0.572103	0.153038	0.471771
miR-330*	9.24784	9.35338	0.899839	-0.105539	0.609582	0.819831	0.604139	0.822404
miR-299*	6.58175	6.92542	0.709163	-0.34367	0.103031	0.572103	0.0827337	0.349648
miR-148b	7.82931	7.65958	1.18498	0.169729	0.264507	0.588658	0.386466	0.682853
miR-93	7.34039	7.57754	0.788875	-0.237148	0.105839	0.572103	0.228762	0.562009
let-7c	11.422	11.4652	0.957717	-0.0432029	0.71333	0.894813	0.715722	0.870141
miR-30b*	5.31351	5.49414	0.834746	-0.180628	0.639405	0.837597	0.71294	0.869555
miR-485*	6.03589	6.09796	0.939814	-0.0620737	0.410005	0.711936	0.253438	0.59299
miR-92a	6.45102	6.40748	1.0445	0.0435416	0.871944	0.948055	0.929184	0.971606
miR-872*	6.09632	5.92482	1.18708	0.171496	0.361201	0.676656	0.29118	0.611651
miR-132	11.9963	12.0417	0.955658	-0.0453555	0.461078	0.733097	0.669305	0.851625
miR-876-5p	5.71343	5.72932	0.984237	-0.0158882	0.845743	0.934668	0.988305	0.998229
miR-155	5.27398	5.46402	0.826925	-0.190041	0.250648	0.588658	0.316007	0.643262
miR-465c-3p	5.87594	6.00946	0.875004	-0.133527	0.995761	0.997166	0.972489	0.997825
miR-324-3p	7.06811	6.96234	1.11157	0.105775	0.904943	0.970558	0.833608	0.946978
miR-759	6.88741	6.36946	1.67858	0.517951	0.113894	0.572103	0.0233313	0.274025
miR-210	6.90095	6.85103	1.05119	0.04992	0.842104	0.934209	0.881639	0.956332
miR-410	9.32421	9.50497	0.834641	-0.180753	0.727139	0.900582	0.602962	0.822404
miR-466h	7.76698	7.75662	1.01041	0.0103605	0.624786	0.831915	0.738239	0.889574
miR-676	5.73531	5.99279	0.772995	-0.257483	0.601177	0.817694	0.398818	0.682853
miR-322*	7.02724	6.68153	1.41299	0.345709	0.181698	0.572103	0.166981	0.491674
miR-101a*	5.79606	6.15541	0.698131	-0.359348	0.0456927	0.572103	0.108933	0.40624
miR-1956	6.75949	6.55074	1.23213	0.208744	0.457147	0.733097	0.436545	0.712868
miR-335-3p	5.06977	5.28699	0.804753	-0.21722	0.194768	0.572103	0.28574	0.611651
miR-200a	6.93417	6.33463	1.82128	0.599539	0.0510683	0.572103	0.00810682	0.16929
miR-687	7.47899	7.11275	1.4423	0.366242	0.151767	0.572103	0.0504628	0.327445
miR-1197	5.55378	5.62534	0.930932	-0.071569	0.761837	0.909083	0.891148	0.958659
miR-194	8.10433	8.09386	1.01053	0.0104718	0.642743	0.840418	0.762179	0.904929
miR-188-5p	7.21113	6.96659	1.27703	0.244533	0.501384	0.753821	0.595667	0.822404
miR-1897-3p	5.50001	5.75267	0.776738	-0.252653	0.654088	0.845907	0.597698	0.822404
miR-708*	6.55524	6.36468	1.20994	0.190568	0.169813	0.572103	0.299875	0.622548
miR-21*	6.90304	6.57783	1.38433	0.325219	0.187542	0.572103	0.0675983	0.335644
miR-449c	7.10042	6.60094	1.64787	0.499481	0.154732	0.572103	0.0112573	0.210333
miR-376b*	5.2282	5.411	0.832939	-0.182794	0.182792	0.572103	0.161754	0.482545
miR-883b-5p	5.71014	5.63024	1.08318	0.0799057	0.881491	0.955509	0.970144	0.997825
miR-466b-5p	6.34929	6.26583	1.08704	0.0834545	0.339027	0.66311	0.343062	0.657907
miR-203*	5.86743	5.90317	0.96489	-0.0357417	0.895133	0.967344	0.988635	0.998229
miR-136	5.88102	6.05499	0.840322	-0.17397	0.133022	0.572103	0.201309	0.525476
miR-409-3p	7.36573	7.49021	0.882961	-0.124474	0.354589	0.671555	0.411525	0.694021
miR-598	7.08618	7.14723	0.940775	-0.061051	0.274196	0.597176	0.216438	0.549808
miR-135a*	5.30445	6.00636	0.495639	-0.701907	0.0974494	0.572103	0.0186941	0.251586
miR-1188	5.52402	5.89027	0.693329	-0.36625	0.342607	0.66686	0.177309	0.499629
miR-24	10.8519	11.0828	0.793881	-0.230822	0.0944057	0.572103	0.101494	0.40624
miR-106a	6.84258	7.01253	0.843706	-0.169951	0.174294	0.572103	0.323187	0.648366
miR-24-1*	6.50762	5.82062	1.98773	0.686992	0.00105624	0.572103	0.00307215	0.155802
miR-199a-3p	6.24782	5.99279	1.2905	0.25503	0.242122	0.588658	0.312327	0.639054
miR-717	7.10247	6.79745	1.35665	0.305019	0.508872	0.753941	0.405982	0.687863
miR-496	6.49821	6.48502	1.01328	0.0131882	0.431394	0.713962	0.618222	0.832858
miR-101b	7.67395	7.67098	1.00297	0.00296179	0.728799	0.900582	0.793307	0.924873
miR-187	6.10873	6.68832	0.560126	-0.579594	0.0457989	0.572103	0.026002	0.274025
miR-1931	6.56501	6.63641	0.931095	-0.071394	0.556327	0.785516	0.668802	0.851625
miR-296-3p	6.34724	6.45457	0.898229	-0.10733	0.183213	0.572103	0.285248	0.611651
miR-696	7.03761	6.69446	1.40938	0.343148	0.0882326	0.572103	0.14415	0.46521
miR-142-3p	5.32189	5.20982	1.11859	0.112071	0.586398	0.806866	0.697631	0.863917
miR-199b	6.27918	6.13728	1.15246	0.1419	0.478391	0.739995	0.493841	0.750808
let-7f	9.87844	10.0947	0.805554	-0.216225	0.387898	0.69506	0.419882	0.704767
miR-805	7.2492	7.71865	0.625343	-0.469454	0.0444694	0.572103	0.0285434	0.283895
miR-146a	6.16692	6.41854	0.777538	-0.251622	0.375831	0.685965	0.195677	0.518731
miR-1195	6.44203	6.48924	0.95389	-0.0472068	0.982915	0.990776	0.925123	0.969123
miR-338-3p	7.3926	7.24588	1.15802	0.146712	0.968546	0.989249	0.885918	0.956332
miR-680	6.13476	5.80847	1.38582	0.326292	0.10753	0.572103	0.0628982	0.335644
miR-183*	5.51666	5.52742	0.9893	-0.0107577	0.512376	0.756185	0.39614	0.682853
miR-877	6.35051	6.61099	0.770687	-0.260473	0.4993	0.753821	0.437727	0.712868
miR-2146	5.5363	5.83314	0.743169	-0.296832	0.242657	0.588658	0.158996	0.477333
miR-1949	6.46589	6.21157	1.28959	0.254327	0.174535	0.572103	0.19188	0.51382
miR-295	5.81149	5.48505	1.38603	0.32644	0.351243	0.671555	0.395663	0.682853
miR-532-3p	9.95846	10.3402	0.682675	-0.381736	0.782676	0.91599	0.446087	0.714336
miR-297b-3p	9.40039	9.69966	0.741356	-0.299274	0.165335	0.572103	0.0802778	0.348661
miR-1932	6.29196	6.41913	0.880584	-0.12717	0.969048	0.989249	0.979555	0.997825
miR-471	5.93714	5.62522	1.36604	0.311913	0.154151	0.572103	0.227965	0.561996
miR-376b	8.6166	8.97999	0.695316	-0.363389	0.044502	0.572103	0.0243515	0.274025
miR-295*	5.84787	6.02895	0.834369	-0.181079	0.532098	0.769981	0.242095	0.5807
miR-423-3p	6.31181	6.24212	1.07218	0.0696909	0.74062	0.90506	0.590333	0.822404
miR-2138	6.00203	6.38049	0.684913	-0.378463	0.458626	0.733097	0.431136	0.711875
miR-1194	5.65726	5.70574	0.952682	-0.0484745	0.421335	0.713117	0.399939	0.682853
miR-664	6.31719	6.25396	1.06527	0.0632267	0.90651	0.970773	0.99656	0.998229
miR-369-3p	5.83811	5.82884	1.00931	0.00927101	0.910435	0.972043	0.787391	0.921985
miR-185	9.67372	10.3378	0.514732	-0.664109	0.0212143	0.572103	0.00426752	0.16929
miR-881	5.69499	5.67825	1.01688	0.0167379	0.755031	0.907504	0.905801	0.969008
miR-202-5p	6.11641	5.62282	1.63818	0.493589	0.0988048	0.572103	0.0801677	0.348661
miR-30c	10.4766	10.8169	0.711571	-0.340281	0.111877	0.572103	0.15025	0.470192
miR-690	6.969	7.16218	0.824328	-0.193186	0.236526	0.588658	0.182469	0.504097
miR-154	6.03964	6.09022	0.950672	-0.0505858	0.774341	0.915439	0.882928	0.956332
let-7b	10.2515	10.3947	0.866574	-0.143208	0.257843	0.588658	0.195803	0.518731
miR-129-5p	7.28396	7.60316	0.726727	-0.319205	0.386569	0.69506	0.28113	0.611651
miR-425	7.47777	7.86454	0.679248	-0.386769	0.0709928	0.572103	0.0538065	0.327445
miR-466b-3-3p	9.17282	9.51926	0.707199	-0.346443	0.346635	0.66878	0.175104	0.499292
miR-497	7.97169	8.27954	0.735029	-0.307845	0.288064	0.617327	0.36802	0.673178
miR-7b	5.67374	6.06184	0.678343	-0.388102	0.239538	0.588658	0.0514159	0.327445
miR-467e*	9.52509	10.0347	0.600703	-0.509655	0.0903413	0.572103	0.0370164	0.312877
miR-219	6.37908	6.56107	0.83361	-0.181989	0.197142	0.572103	0.107247	0.40624
miR-338-5p	6.31119	6.0394	1.31232	0.271794	0.947082	0.987658	0.944563	0.979129
miR-455	7.04705	6.89993	1.15849	0.147121	0.95249	0.98771	0.861026	0.956332
miR-205	6.3733	6.00993	1.43818	0.363375	0.178258	0.572103	0.153773	0.471771
miR-488*	5.98399	5.92407	1.06175	0.0599219	0.536439	0.772559	0.609788	0.826794
miR-124	14.0816	14.607	0.59137	-0.525314	0.021554	0.572103	0.0316817	0.289965
miR-541	7.94721	8.09917	0.859028	-0.151954	0.60901	0.819831	0.5872	0.822404
miR-106b*	6.64332	6.27301	1.44819	0.370313	0.185596	0.572103	0.0665327	0.335644
miR-542-3p	6.05069	6.07511	0.975867	-0.0244289	0.900942	0.970558	0.910536	0.969123
miR-501-5p	5.68371	5.69211	0.99163	-0.00840509	0.636831	0.835767	0.679168	0.857208
miR-434-5p	7.34688	7.69149	0.708497	-0.34461	0.304422	0.632482	0.268372	0.604901
miR-494	6.22133	6.32687	0.899835	-0.105544	0.471093	0.736731	0.296058	0.616426
miR-762	7.50745	7.84018	0.716964	-0.33273	0.114086	0.572103	0.0566524	0.327445
miR-466c-3p	9.17343	9.66309	0.61283	-0.489667	0.302814	0.632482	0.178788	0.499629
miR-2139	6.94224	6.76783	1.19054	0.174406	0.261824	0.588658	0.245756	0.581623
miR-148a*	6.01781	5.72563	1.33934	0.292178	0.607881	0.819831	0.554857	0.801193
miR-714	6.87606	6.97389	0.906807	-0.0978253	0.94555	0.987658	0.883959	0.956332
miR-467b	6.00127	5.85105	1.16209	0.15022	0.720338	0.895692	0.746865	0.890364
miR-760	5.89307	6.35449	0.630392	-0.461414	0.133185	0.572103	0.0600301	0.335594
miR-122	5.16369	5.68048	0.596434	-0.516786	0.117663	0.572103	0.030189	0.285789
miR-770-5p	7.2724	7.02396	1.28203	0.248443	0.401704	0.706412	0.534839	0.784579
miR-26b*	5.19913	5.3123	0.892996	-0.113173	0.466779	0.733215	0.317101	0.643262
miR-509-5p	6.1451	6.21513	0.93237	-0.0700258	0.660785	0.853014	0.438744	0.712868
miR-145*	7.10196	6.57391	1.69564	0.52806	0.207224	0.572487	0.0289398	0.283895
miR-291b-5p	5.88102	5.83279	1.04941	0.0482238	0.539001	0.773528	0.543415	0.792248
miR-875-3p	5.78039	5.5586	1.24831	0.221791	0.147261	0.572103	0.368646	0.673178
miR-1969	5.21718	5.45079	0.79167	-0.23361	0.428874	0.713117	0.184528	0.505689
miR-467f	12.0844	12.3696	0.751862	-0.285202	0.166779	0.572103	0.29304	0.613741
miR-211	5.94803	5.21788	2.07538	0.730146	0.0167522	0.572103	0.0016685	0.105131
miR-99b	9.9686	9.92698	1.04249	0.0416166	0.969161	0.989249	0.966953	0.997825
miR-1903	5.91858	5.72522	1.21332	0.19336	0.524286	0.764359	0.691871	0.863917
miR-195	9.59256	9.73117	0.870571	-0.138606	0.19556	0.572103	0.325564	0.649298
miR-582-5p	5.96065	5.55866	1.4948	0.401995	0.0084191	0.572103	0.0248417	0.274025
miR-141	6.46385	5.94869	1.6739	0.515154	0.0912081	0.572103	0.0365566	0.312713
miR-466k	6.33809	6.24764	1.09467	0.0904515	0.277987	0.601741	0.638697	0.841326
miR-449a	5.14709	4.89723	1.28385	0.249861	0.956465	0.98771	0.68785	0.863917
miR-136*	5.97812	6.13859	0.851748	-0.160465	0.122416	0.572103	0.176863	0.499629
miR-21	6.71861	6.82407	0.899912	-0.105458	0.306442	0.632482	0.324068	0.648366
miR-504	5.60363	5.63917	0.965085	-0.0355393	0.927237	0.97967	0.981678	0.998229
miR-323-3p	7.02778	7.13398	0.899243	-0.106202	0.62545	0.831915	0.446658	0.714336
miR-181b	7.12594	6.85879	1.30623	0.267142	0.731434	0.900582	0.740895	0.890077
miR-615-5p	6.27152	6.13097	1.15091	0.140556	0.676011	0.861702	0.631076	0.838361
miR-1934	5.62681	5.7963	0.844093	-0.169493	0.985742	0.990776	0.70876	0.869555
let-7a*	5.40748	5.534	0.881155	-0.126521	0.787747	0.91599	0.660982	0.849745
miR-344	8.80624	9.41691	0.542984	-0.610675	0.0490123	0.572103	0.0125448	0.212066
miR-882	5.70134	6.00899	0.735172	-0.307651	0.25597	0.588658	0.238136	0.573141
miR-106b	7.45266	7.77959	0.721135	-0.326929	0.0362534	0.572103	0.0397997	0.318872
miR-103	11.3196	11.7421	0.655393	-0.42252	0.0640156	0.572103	0.0432968	0.323586
miR-193*	5.81462	6.21973	0.666906	-0.405106	0.221041	0.582554	0.123924	0.424156
miR-883b-3p	6.87957	6.49621	1.46721	0.383363	0.203862	0.572103	0.0941636	0.385861
miR-96	6.56134	6.18411	1.45823	0.377227	0.0867467	0.572103	0.0318553	0.289965
miR-138*	8.19416	8.56787	0.688176	-0.373711	0.0175618	0.572103	0.0669037	0.335644
miR-93*	7.23771	6.84229	1.48501	0.395421	0.0758267	0.572103	0.0602433	0.335594
miR-669n	6.73165	7.39944	0.512841	-0.66779	0.182672	0.572103	0.0519243	0.327445
miR-30c-2*	5.88243	6.14909	0.765936	-0.266656	0.423905	0.713117	0.61108	0.826794
miR-345-3p	6.35884	6.24477	1.12082	0.114064	0.188896	0.572103	0.290809	0.611651
miR-17*	7.53045	6.96923	1.75282	0.561225	0.147013	0.572103	0.0492064	0.327445
miR-346	7.39378	7.37132	1.02271	0.0224553	0.96717	0.989249	0.993707	0.998229
miR-412	6.55348	6.46422	1.09336	0.0892572	0.460909	0.733097	0.632904	0.838361
miR-689	7.56807	7.72029	0.858805	-0.152214	0.445482	0.723781	0.504248	0.757394
miR-218	8.62325	8.93411	0.732811	-0.310868	0.653006	0.845907	0.441634	0.712868
miR-582-3p	6.99987	6.94355	1.05793	0.0563174	0.864066	0.943826	0.78753	0.921985
miR-693-3p	6.23223	6.04556	1.20522	0.186666	0.716843	0.895256	0.765352	0.905667
miR-666-3p	7.68483	6.99348	1.99641	0.691352	0.206971	0.572487	0.0530156	0.327445
miR-1955	6.8182	6.35344	1.59163	0.464761	0.068932	0.572103	0.0164245	0.248115
miR-708	7.183	7.4299	0.781214	-0.246907	0.0424675	0.572103	0.2152	0.54961
miR-493	6.56501	6.52421	1.04165	0.0408063	0.834847	0.933933	0.88384	0.956332
miR-125b-5p	13.3256	13.3071	1.0187	0.0185306	0.625611	0.831915	0.696378	0.863917
miR-302a*	5.81435	5.55764	1.29266	0.256705	0.203315	0.572103	0.223317	0.560266
miR-182	6.10392	6.04663	1.05897	0.0572964	0.934229	0.98267	0.944653	0.979129
miR-883a-3p	7.44129	6.75567	1.98501	0.685626	0.0206336	0.572103	0.00883045	0.177019
miR-325*	6.39766	5.76198	1.8883	0.635678	0.10732	0.572103	0.0352352	0.308852
miR-761	7.27114	6.84573	1.53021	0.425405	0.148516	0.572103	0.0147236	0.232306
miR-1937c	11.8438	11.4344	1.50588	0.409375	0.0942906	0.572103	0.0755186	0.347246
miR-653	5.79337	5.534	1.29612	0.259375	0.262763	0.588658	0.44973	0.714336
miR-1939	7.14691	7.22839	0.921745	-0.0814871	0.151062	0.572103	0.623268	0.834944
miR-433*	5.49496	5.79044	0.744174	-0.295481	0.0916305	0.572103	0.0848713	0.354463
miR-146b*	7.82303	7.50063	1.38043	0.322396	0.373801	0.685965	0.127849	0.430533
miR-326	6.31869	6.45457	0.87295	-0.135877	0.546855	0.77809	0.558406	0.804196
miR-28	6.8749	6.78028	1.09924	0.0946209	0.527773	0.767866	0.413128	0.695073
miR-543	6.68116	7.13745	0.633634	-0.456284	0.198918	0.572103	0.158746	0.477333
miR-291a-5p	5.87594	5.85386	1.02232	0.0220739	0.917079	0.975161	0.905094	0.969008
miR-125a-3p	5.65778	6.09022	0.648922	-0.432442	0.0811606	0.572103	0.0524587	0.327445
miR-181d	5.39217	5.72563	0.716439	-0.333463	0.451009	0.729422	0.380263	0.682853
miR-128	11.9689	11.9947	0.974483	-0.0258487	0.723439	0.897976	0.693666	0.863917
miR-29a*	5.56883	5.38858	1.19752	0.180249	0.576643	0.799642	0.724629	0.876789
miR-467d	7.54295	6.8377	2.02435	0.705251	0.0885883	0.572103	0.00175668	0.105131
miR-465a-3p	6.34982	5.9139	1.54639	0.435924	0.189845	0.572103	0.121919	0.42321
miR-670	5.84798	5.72497	1.1309	0.123017	0.242752	0.588658	0.286128	0.611651
miR-669m	8.88653	9.62173	0.479412	-0.735195	0.0698761	0.572103	0.00497252	0.16929
miR-384-5p	7.77942	8.29567	0.596755	-0.516249	0.0254724	0.572103	0.0198947	0.261579
miR-300*	5.49894	5.38655	1.11895	0.112389	0.562097	0.790786	0.651174	0.84683
miR-217	6.83627	6.60919	1.25492	0.227072	0.391699	0.69876	0.389995	0.682853
miR-1927	5.88159	5.70205	1.19667	0.179541	0.398026	0.706412	0.478486	0.736782
miR-742	7.09672	6.61751	1.61479	0.479206	0.0166844	0.572103	0.0238679	0.274025
miR-339-5p	7.40794	7.09661	1.36524	0.311328	0.357512	0.673298	0.396391	0.682853
miR-92b	7.76907	8.08042	0.732456	-0.311352	0.223176	0.582554	0.279678	0.611651
miR-150	8.98977	9.17631	0.829824	-0.186542	0.122321	0.572103	0.234341	0.571759
miR-297a*	9.1411	9.71541	0.563096	-0.574306	0.186073	0.572103	0.0605014	0.335594
miR-302c	5.81443	5.83279	0.9818	-0.0183672	0.5565	0.785516	0.507138	0.758038
miR-721	6.84324	6.2215	1.86217	0.621742	0.0372242	0.572103	0.0112151	0.210333
miR-34a	5.47486	5.85472	0.683959	-0.379857	0.0961956	0.572103	0.0562469	0.327445
miR-466j	7.60845	7.54187	1.06885	0.0665855	0.38737	0.69506	0.428563	0.710934
miR-1950	6.8182	6.18015	1.89277	0.638044	0.111012	0.572103	0.0147146	0.232306
miR-470*	6.45102	5.62034	2.29489	0.830683	0.0130082	0.572103	0.000967934	0.0981761
miR-669f	10.7324	11.0453	0.731323	-0.3129	0.205595	0.572487	0.138696	0.45802
miR-149	7.81435	8.30011	0.615229	-0.48576	0.131847	0.572103	0.111203	0.40624
miR-377	7.7438	7.61145	1.1415	0.132346	0.508667	0.753941	0.591345	0.822404
miR-878-3p	8.80978	8.88277	0.929609	-0.0729913	0.504069	0.753821	0.672087	0.853635
miR-294*	6.07657	6.02895	1.04877	0.0476212	0.745623	0.905115	0.866241	0.956332
miR-181a	9.26534	9.45379	0.828239	-0.188453	0.449779	0.729094	0.433157	0.711902
miR-704	6.38664	5.89532	1.63448	0.491325	0.0186888	0.572103	0.0432754	0.323586
miR-509-3p	5.23644	5.21776	1.01886	0.0186831	0.83619	0.933933	0.73301	0.885098
miR-196a*	7.14777	6.80022	1.41559	0.347544	0.166838	0.572103	0.202671	0.527094
miR-297c*	9.18371	9.57566	0.675737	-0.391952	0.318592	0.644444	0.147073	0.467626
miR-2132	6.1535	6.3368	0.832516	-0.183303	0.90135	0.970558	0.634921	0.839467
miR-30a	8.26859	8.80602	0.584244	-0.537437	0.099509	0.572103	0.0155517	0.240037
miR-669h-3p	9.19117	9.50389	0.731458	-0.312716	0.222194	0.582554	0.279259	0.611651
miR-675-3p	6.00263	5.98699	1.01577	0.0156463	0.964924	0.989249	0.987378	0.998229
miR-1936	5.90109	6.27519	0.68791	-0.374097	0.216616	0.582554	0.0823491	0.349648
miR-450a-3p	5.31163	5.11505	1.21722	0.196573	0.754353	0.907504	0.662946	0.849745
miR-1930	6.59027	6.32464	1.30426	0.265632	0.165722	0.572103	0.346759	0.658255
miR-374*	5.52402	5.35459	1.18463	0.169429	0.679307	0.864351	0.528714	0.778811
miR-491	6.55991	6.37285	1.2057	0.187064	0.38759	0.69506	0.307692	0.633221
miR-1941-3p	5.88425	5.83279	1.0528	0.0514577	0.636678	0.835767	0.711039	0.869555
miR-423-5p	6.70656	7.2096	0.604692	-0.503036	0.0365352	0.572103	0.00348655	0.16503
miR-127	9.08052	9.42888	0.705848	-0.348356	0.245468	0.588658	0.188994	0.512158
miR-1937a	14.4084	14.2531	1.16805	0.155339	0.191191	0.572103	0.400968	0.682853
miR-34b-3p	6.59848	7.5209	0.397557	-0.922417	0.60062	0.817694	0.0490628	0.327445
miR-671-5p	5.89166	6.24577	0.701795	-0.354115	0.359552	0.675349	0.268054	0.604901
miR-466f-5p	8.06468	7.7525	1.3664	0.312181	0.182223	0.572103	0.12426	0.424156
miR-331-3p	7.70216	7.79188	0.914185	-0.0897226	0.430478	0.713962	0.563869	0.80734
miR-142-5p	6.78924	6.52657	1.3004	0.262671	0.0421412	0.572103	0.104548	0.40624
miR-546	5.88102	5.83865	1.04327	0.0423629	0.936847	0.983967	0.94457	0.979129
miR-181a-2*	5.84665	5.7955	1.05247	0.0511444	0.667439	0.857627	0.675149	0.854467
miR-744	9.60502	9.84283	0.78835	-0.237813	0.0653286	0.572103	0.288032	0.611651
miR-1946a	8.22553	7.65593	1.76757	0.569604	0.13166	0.572103	0.0262447	0.274025
miR-203	5.49548	5.63917	0.866158	-0.143688	0.400013	0.706412	0.602493	0.822404
miR-378	6.48946	6.94518	0.633993	-0.455717	0.0935718	0.572103	0.0658079	0.335644
miR-140	5.92238	5.86482	1.05925	0.0575594	0.931384	0.981147	0.767723	0.90696
miR-692	5.94803	5.94865	0.999373	-0.000626759	0.554901	0.785516	0.437949	0.712868
miR-669h-5p	6.11056	6.07754	1.03357	0.03302	0.533564	0.769981	0.537799	0.787293
miR-1961	5.32549	5.04672	1.3215	0.278768	0.206195	0.572487	0.258099	0.595261
miR-370	6.63611	6.61409	1.02227	0.0220259	0.459422	0.733097	0.523591	0.772868
miR-467a*	11.024	11.3706	0.707128	-0.346544	0.158641	0.572103	0.116954	0.418421
miR-291b-3p	5.78449	5.49831	1.33134	0.286182	0.332401	0.657394	0.349842	0.660606
miR-1947	6.54318	6.41763	1.13378	0.125556	0.271721	0.595438	0.379804	0.682853
miR-1966	6.20148	6.21465	0.986918	-0.0131683	0.530744	0.769981	0.469357	0.733568
miR-1896	6.39567	6.21631	1.19645	0.179355	0.421286	0.713117	0.387386	0.682853
miR-501-3p	7.78725	7.28763	1.6481	0.49962	0.268579	0.590375	0.0508344	0.327445
miR-297a	6.63593	6.29684	1.40368	0.339095	0.583705	0.806285	0.511676	0.761614
miR-325	6.17108	6.20748	0.964249	-0.0364054	0.42161	0.713117	0.444968	0.714336
miR-695	5.51585	5.72094	0.814571	-0.205094	0.198164	0.572103	0.237493	0.573141
miR-1901	6.17282	6.27519	0.9027	-0.102365	0.374117	0.685965	0.34767	0.658255
miR-107	9.87031	10.2388	0.691771	-0.3685	0.026876	0.572103	0.088328	0.366742
miR-1894-5p	10.4558	10.4028	1.05436	0.0529383	0.917475	0.975161	0.703337	0.868468
miR-337-5p	6.88246	6.70973	1.18854	0.17273	0.442357	0.722008	0.363481	0.670468
miR-432	5.49548	6.04021	0.579998	-0.544731	0.0788132	0.572103	0.0779135	0.347246
miR-483	7.7519	9.33642	0.205047	-1.58452	0.0727616	0.572103	1.89847e-06	0.0010033
miR-381	7.86535	8.0462	0.834559	-0.180852	0.217739	0.582554	0.260686	0.597575
miR-1839-3p	6.43651	6.79418	0.699307	-0.357666	0.0490452	0.572103	0.0618531	0.335644
miR-207	7.76659	8.6494	0.413619	-0.88281	0.251218	0.588658	0.00897562	0.177019
miR-669d	6.31869	6.17644	1.15287	0.142256	0.956568	0.98771	0.907592	0.969008
miR-19a*	5.62618	5.45701	1.18433	0.169174	0.218526	0.582554	0.34393	0.657907
miR-2134	6.14956	6.02399	1.13379	0.125568	0.984983	0.990776	0.844708	0.954547
miR-744*	6.08554	6.6349	0.57732	-0.549359	0.249161	0.588658	0.105345	0.40624
miR-669j	8.03223	7.54462	1.62842	0.487611	0.125017	0.572103	0.0279174	0.283162
miR-92a*	5.71186	5.90414	0.825071	-0.192286	0.356512	0.673201	0.167704	0.491674
miR-511	5.92394	5.88648	1.03817	0.0374629	0.717885	0.895256	0.887638	0.956332
miR-467d*	10.894	11.3236	0.650769	-0.429601	0.0960537	0.572103	0.0451649	0.327445
miR-1946b	8.17737	7.61966	1.74666	0.557704	0.123425	0.572103	0.0509987	0.327445
miR-1941-5p	5.42228	5.62347	0.817755	-0.201192	0.353388	0.671555	0.438783	0.712868
miR-669g	5.64487	5.47522	1.18489	0.169652	0.8054	0.923803	0.805133	0.933813
miR-1981	6.01113	6.14938	0.870878	-0.138254	0.244148	0.588658	0.392681	0.682853
miR-758	5.77378	5.60543	1.18335	0.168351	0.427831	0.713117	0.565138	0.80734
let-7c-2*	5.31742	5.67349	0.700421	-0.356073	0.151824	0.572103	0.113845	0.412398
miR-466e-3p	9.09126	9.51154	0.656863	-0.42028	0.0209652	0.572103	0.0394797	0.318872
miR-467a	6.37912	6.44231	0.938768	-0.0631868	0.987985	0.990776	0.917794	0.969123
miR-367	6.31869	6.08091	1.26844	0.237786	0.15307	0.572103	0.0845768	0.354463
miR-466e-5p	6.11641	5.75665	1.43299	0.35976	0.177966	0.572103	0.0423923	0.323586
miR-466i	12.3726	12.4159	0.957629	-0.0432944	0.731882	0.900582	0.869953	0.956332
miR-297b-5p	5.72947	5.97588	0.781597	-0.246416	0.127275	0.572103	0.0695541	0.336298
miR-216b	7.48414	6.76092	2.06106	0.723219	0.110549	0.572103	0.00772006	0.16929
miR-22	10.7061	10.8588	0.858367	-0.152723	0.473099	0.738242	0.489801	0.746263
miR-879*	5.97653	5.85562	1.12852	0.120905	0.666164	0.857627	0.720846	0.874873
miR-532-5p	6.39927	6.4783	0.924006	-0.0790368	0.443958	0.722958	0.599275	0.822404
miR-665	6.78977	6.46808	1.37947	0.321699	0.0362126	0.572103	0.106292	0.40624
miR-20b	6.45832	6.33528	1.13093	0.123036	0.801025	0.920714	0.880851	0.956332
miR-678	6.69716	6.5657	1.14049	0.131462	0.81117	0.924447	0.810176	0.933813
miR-1892	7.08644	8.23711	0.316422	-1.15068	0.0811002	0.572103	0.00021575	0.0306365
miR-22*	6.12697	6.10068	1.02664	0.0262918	0.667983	0.857627	0.849975	0.954877
miR-433	8.87698	8.96551	0.915272	-0.088534	0.354656	0.671555	0.622109	0.834944
miR-351	6.50797	6.71193	0.815498	-0.203957	0.953249	0.98771	0.868663	0.956332
miR-466a-5p	6.10715	5.97925	1.13645	0.127907	0.505378	0.753821	0.515938	0.763919
miR-16*	6.43993	6.49054	0.95065	-0.0506095	0.977726	0.990776	0.94757	0.980721
miR-743b-3p	6.78977	6.27918	1.66628	0.510592	0.305573	0.632482	0.220404	0.556893
miR-742*	5.86319	5.75515	1.11409	0.108039	0.609786	0.819831	0.714015	0.869555
miR-374	6.746	6.43832	1.36027	0.307681	0.200825	0.572103	0.255627	0.593122
miR-879	6.58175	6.23163	1.41924	0.350121	0.155471	0.572103	0.11145	0.40624
miR-1951	5.18074	5.87916	0.497369	-0.698422	0.0563886	0.572103	0.00594578	0.16929
miR-126-5p	5.53442	5.52848	1.00596	0.00594075	0.84054	0.933933	0.923811	0.969123
miR-450b-3p	5.64037	5.82603	0.830554	-0.185662	0.202885	0.572103	0.211095	0.545008
miR-140*	8.7363	8.99946	0.768618	-0.263161	0.194321	0.572103	0.273866	0.611462
miR-1944	6.82098	6.51525	1.35762	0.305735	0.0579286	0.572103	0.210499	0.545008
miR-705	8.02083	8.66033	0.527557	-0.639497	0.0735342	0.572103	0.00592649	0.16929
miR-1945	5.80401	6.09862	0.744826	-0.294604	0.594964	0.815491	0.476856	0.736782
miR-763	7.8899	7.44257	1.56412	0.447322	0.263642	0.588658	0.0700885	0.336298
miR-363	5.85209	5.55764	1.34238	0.294442	0.208882	0.57483	0.0674559	0.335644
miR-669i	8.65772	8.85961	0.817188	-0.201886	0.267282	0.589348	0.261094	0.597575
miR-214	8.25482	8.32185	0.935171	-0.0670255	0.902448	0.970558	0.907158	0.969008
mmu-miR-30bStar	296	336	256	240	248	176	224	192
mmu-miR-805	392	384	336	288	336	352	400	232
mmu-miR-21Star	392	416	456	304	336	320	256	168
mmu-miR-146a	336	368	360	304	352	320	256	192
mmu-miR-1195	392	368	248	304	336	328	240	136
mmu-miR-338-3p	440	456	384	304	496	416	352	304
mmu-miR-431	472	448	424	472	352	408	368	240
mmu-miR-18a	392	416	320	384	272	232	272	192
mmu-miR-200bStar	312	440	312	288	240	224	232	240
mmu-miR-547	360	328	248	280	264	208	144	128
mmu-miR-299	288	392	232	304	296	216	232	128
mmu-miR-698	368	352	288	216	256	192	192	152
mmu-miR-764-5p	384	440	272	312	208	208	208	136
mmu-miR-767	344	432	264	400	336	384	280	176
mmu-miR-1198	376	416	336	256	344	296	224	288
mmu-miR-680	320	368	272	328	216	224	224	168
mmu-miR-183Star	304	304	256	320	240	232	264	136
mmu-miR-200b	320	328	320	272	272	256	256	192
mmu-miR-883a-5p	328	376	288	328	264	240	296	184
mmu-miR-877	408	320	280	288	392	336	264	264
mmu-miR-2146	320	440	296	232	288	224	312	192
mmu-miR-200c	336	448	296	304	312	256	192	192
mmu-miR-495	592	632	888	416	712	1008	720	688
mmu-miR-542-5p	352	424	336	336	368	280	272	208
mmu-miR-376aStar	384	328	288	272	232	168	200	144
mmu-miR-330	328	304	304	328	344	304	272	224
mmu-miR-468	376	400	320	256	392	320	232	296
mmu-miR-297c	336	336	248	288	264	240	160	232
mmu-miR-221	368	480	584	320	640	672	384	472
mmu-miR-551b	400	368	328	336	304	360	320	208
mmu-miR-877Star	1504	880	2433	584	1664	2241	1688	2225
mmu-miR-702	624	464	792	424	664	776	512	528
mmu-miR-1949	344	288	336	304	352	256	344	200
mmu-miR-877Star	1376	768	1961	512	1232	2305	1552	2193
mmu-miR-295	256	288	256	280	304	256	192	192
mmu-miR-532-3p	NA	NA	NA	NA	NA	NA	NA	NA
mmu-miR-297b-3p	NA	NA	NA	NA	NA	NA	NA	NA
mmu-miR-532-3p	1216	1008	1889	1032	1608	2233	1672	1496
mmu-miR-1932	304	360	312	312	384	328	264	224
mmu-miR-471	328	304	304	312	288	296	232	160
mmu-miR-376b	576	648	640	368	848	960	832	640
mmu-miR-295Star	264	312	272	304	304	240	240	136
mmu-miR-29cStar	312	304	240	240	304	248	192	224
mmu-miR-302d	328	304	248	264	312	288	160	200
mmu-miR-20a	336	288	256	240	344	336	200	232
mmu-miR-33Star	336	328	304	304	360	256	256	240
mmu-miR-423-3p	304	336	264	352	368	320	288	208
mmu-miR-1982.1	336	312	280	280	400	280	272	184
mmu-miR-2138	336	328	352	336	384	328	232	216
mmu-miR-1190	392	400	312	360	440	384	328	192
mmu-miR-1194	296	280	256	296	320	272	184	232
mmu-miR-666-5p	448	472	328	448	424	464	408	256
mmu-miR-767	384	392	312	408	408	320	344	248
mmu-miR-590-3p	240	256	288	320	272	248	192	192
mmu-miR-669o	376	408	384	328	432	400	368	280
mmu-miR-340-3p	NA	NA	240	288	280	256	200	200
mmu-miR-203Star	272	464	232	320	328	280	224	136
mmu-miR-664	304	392	336	328	424	344	304	264
mmu-miR-409-5p	336	464	496	288	440	624	464	400
mmu-miR-369-3p	272	288	288	304	288	296	264	232
mmu-let-7dStar	320	408	400	336	456	368	304	256
mmu-miR-688	304	368	296	384	368	352	280	192
mmu-miR-148a	488	416	480	560	560	656	488	344
mmu-miR-185	824	1008	992	800	1616	1889	1392	1632
mmu-miR-383	424	448	416	384	656	504	544	464
mmu-miR-1193	272	320	232	248	320	168	200	192
mmu-miR-33	256	360	336	312	272	312	264	208
mmu-miR-881	232	288	256	304	272	224	248	152
mmu-miR-34c	304	264	360	376	320	328	232	176
mmu-miR-2133	344	440	400	552	440	624	472	272
mmu-miR-295	264	288	224	304	336	216	232	208
mmu-miR-202-5p	288	360	272	368	272	272	320	200
mmu-miR-30c	2001	2169	2241	1264	3457	4017	3321	3329
mmu-miR-690	384	360	304	376	536	440	384	464
mmu-miR-146a	344	384	344	344	432	392	352	304
mmu-miR-142-3p	280	336	312	328	296	208	256	224
mmu-miR-154	NA	NA	NA	NA	NA	NA	NA	NA
mmu-miR-101aStar	416	368	248	320	296	288	304	272
mmu-miR-2138	360	256	288	360	456	368	288	288
mmu-miR-598	280	368	368	392	448	424	384	408
mmu-miR-1933-5p	264	264	232	248	312	192	216	144
mmu-miR-99a	1056	1184	1576	776	1536	2817	1768	2041
mmu-miR-1982.1	264	328	288	288	448	336	256	240
mmu-miR-186Star	336	344	296	432	432	440	416	296
mmu-let-7b	1536	1504	1841	984	2201	3361	2377	2913
mmu-miR-467e	248	320	312	272	392	288	248	240
mmu-miR-1953	232	304	216	272	304	296	208	160
mmu-miR-15a	480	480	512	528	952	808	720	696
mmu-miR-700	544	536	576	480	576	808	672	632
mmu-miR-129-5p	408	528	544	504	720	696	576	640
mmu-miR-24-2Star	416	552	400	448	496	608	464	384
mmu-miR-290-3p	264	328	272	352	432	360	296	272
mmu-miR-425	344	504	560	400	608	880	704	592
mmu-miR-466b-3-3p	NA	NA	NA	NA	NA	NA	NA	NA
mmu-miR-497	464	576	616	496	648	776	584	496
mmu-miR-210	368	424	384	344	360	480	264	408
mmu-miR-126-3p	1184	1760.5	1961	992	1296	2529	1264	2513
mmu-miR-16	3441	4481	5569	2209	3553	7570	4393	6898
mmu-miR-20bStar	464	480	440	416	320	576	328	336
mmu-miR-1982.1	304	360	376	328	312	304	248	296
mmu-let-7c	3505	3185	4241	1648	2617	5121	2529	4441
mmu-miR-743a	280	408	344	360	280	416	320	264
mmu-miR-302d	208	320	272	304	328	272	224	208
mmu-miR-7b	232	320	304	272	336	368	224	240
mmu-miR-411	536	720	720	432	752	1080	536	768
mmu-miR-29c	1416	1696	1945	848	1832.5	2601	1104	2417
mmu-miR-467eStar	944	1088	1008	640	776	1264	1136	1760.5
mmu-miR-219	328	400	408	416	432	416	288	256
mmu-miR-496	384	368	400	352	360	424	304	360
mmu-let-7a	2625	2785	2417	1713	1912.5	3633	1576	3729
mmu-miR-434-3p	2785	4185	3793	1993	2897	4849	3369	5081
mmu-miR-1928	392	448	272	368	304	400	232	264
mmu-miR-124Star	376	464	392	320	288	432	320	280
mmu-miR-380-3p	304	360	272	304	280	352	208	232
mmu-miR-679	208	280	296	280	296	248	160	208
mmu-miR-338-5p	352	320	296	304	320	400	256	256
mmu-miR-196a	280	344	240	312	304	192	224	368
mmu-miR-343	320	416	352	304	288	376	272	448
mmu-miR-455	496	456	472	352	352	472	400	296
mmu-miR-382Star	416	432	360	392	408	472	352	312
mmu-miR-675-5p	376	392	448	336	352	376	368	240
mmu-miR-205	400	400	816	368	272	384	352	248
mmu-miR-488Star	352	400	544	304	352	440	288	320
mmu-miR-124	13683	21189	24822	12395	26766.5	38361	17268	32832
mmu-miR-669c	416	464	392	376	328	496	376	608
mmu-miR-541	496	688	648	504	544	864	472	616
mmu-miR-106bStar	368	416	360	392	320	376	272	240
mmu-miR-574-3p	1977	2321	2617	1264	2225	4473	3129	3985
mmu-miR-335-5p	1128	1600	1937	928	1112	2801	1360	1616
mmu-miR-542-3p	280	344	312	320	288	296	280	216
mmu-miR-501-5p	304	408	336	368	344	400	232	224
mmu-let-7iStar	480	592	480	528	480	656	488	352
mmu-miR-434-5p	440	480	600	352	512	656	392	504
mmu-miR-671-3p	360	336	312	320	320	304	288	232
mmu-miR-153	448	584	480	440	520	640	384	504
mmu-miR-466b-3-3p	672	912	896	528	640	1056	888	992
mmu-miR-141Star	376	408	336	384	328	352	272	272
mmu-miR-599	320	360	328	320	272	368	240	224
mmu-miR-133aStar	336	384	304	360	352	352	336	176
mmu-miR-320	512	552	496	408	640	656	472	536
mmu-miR-18aStar	216	312	272	264	272	272	256	248
mmu-miR-494	344	376	336	352	408	368	272	296
mmu-miR-762	512	488	440	496	544	552	432	512
mmu-miR-666-5p	480	512	416	528	368	608	448	352
mmu-miR-130b	464	568	400	472	464	640	384	504
mmu-miR-466c-3p	560	880	800	472	608	1032	720	1176
mmu-miR-1931	368	384	368	304	344	432	288	296
mmu-miR-196a	480	248	200	256	304	216	160	120
mmu-miR-693-5p	NA	376	344	360	368	392	224	224
mmu-miR-148b	NA	552	448	456	416	592	464	384
mmu-miR-2182	NA	728	768	432	448	936	712	440
mmu-miR-2139	352	408	352	304	304	440	304	272
mmu-let-7d	3313	3865	4825	2089	2369	6442	2001	3489
mmu-miR-300	440	600	560	504	480	656	488	432
mmu-miR-465c-5p	384	336	288	368	312	288	232	128
mmu-miR-9Star	5449	5801	5361	3033	3585	8378	4769	6393.5
mmu-miR-696	352	400	352	320	288	400	256	264
mmu-miR-148aStar	288	400	320	320	272	272	224	224
mmu-miR-15aStar	400	632	432	376	384	424	288	240
mmu-miR-714	336	432	360	272	328	416	216	224
mmu-miR-1968	312	336	280	320	280	272	224	152
mmu-miR-467b	216	384	288	272	280	304	176	232
mmu-miR-871	416	336	248	320	352	264	240	256
mmu-miR-652	480	584	416	416	376	528	336	320
mmu-miR-760	272	440	288	272	312	320	184	240
mmu-miR-122	320	320	392	224	280	240	184	168
mmu-miR-770-5p	456	464	576	352	408	400	304	312
mmu-miR-1957	336	304	328	304	232	280	248	192
mmu-miR-434-3p	2097	2625	4121	1648	2633	5025	2553	3025
mmu-miR-184	288	304	360	296	424	304	152	216
mmu-miR-26bStar	336	280	240	272	448	272	216	224
mmu-miR-183Star	336	336	248	328	224	240	200	216
mmu-miR-509-5p	312	384	272	288	240	392	304	176
mmu-miR-376cStar	264	328	280	272	288	200	144	192
mmu-miR-145Star	344	424	360	384	288	368	288	240
mmu-miR-291b-5p	368	384	296	280	256	272	240	248
mmu-miR-423-3p	400	408	320	280	248	344	256	208
mmu-miR-875-3p	336	312	240	296	240	256	136	192
mmu-miR-324-5p	552	640	496	440	448	760	512	496
mmu-miR-467b	400	320	304	272	256	352	272	152
mmu-miR-146b	400	416	376	304	352	320	256	256
mmu-miR-743b-5p	320	312	272	224	216	256	208	232
mmu-miR-295Star	368	344	312	328	320	256	224	192
mmu-miR-495	616	992	1120	584	640	1272	608	704
mmu-miR-1969	320	264	272	256	240	208	216	192
mmu-miR-206	296	360	288	304	280	200	224	160
mmu-miR-467f	2449	3937	4833	2817	4889	7818	4625	5553
mmu-miR-148b	480	552	440	408	408	528	360	368
mmu-miR-130b	440	560	416	432	448	720	336	384
mmu-miR-881	248	328	272	240	224	256	152	128
mmu-miR-153	472	528	400	416	496	648	368	464
mmu-let-7f	1184	1168	1272	792	1416	2025	704	1184
mmu-miR-297b-3p	496	1080	1168	608	896	1088	808	816
mmu-miR-211	320	368	296	288	224	208	136	344
mmu-miR-466c-5p	320	480	408	368	344	432	304	272
mmu-miR-1957	NA	NA	280	288	232	360	280	176
mmu-miR-542-3p	NA	NA	288	328	224	288	248	192
mmu-miR-1929	384	288	304	312	248	304	288	248
mmu-miR-1905	512	848	1256	576	776	1432	928	960
mmu-miR-99b	1040	1200	1304	832	1152	1929	1064	1384
mmu-miR-1903	296	344	320	312	240	256	176	176
mmu-miR-195	1024	1152	1280	824	1440	2297	1096	1304
mmu-miR-1898	320	280	240	288	256	240	128	264
mmu-miR-582-5p	312	384	296	280	240	240	208	152
mmu-miR-488Star	320	336	248	296	184	256	216	192
mmu-miR-503	552	432	384	456	320	488	240	240
mmu-miR-453	400	392	288	304	176	272	224	160
mmu-miR-302a	448	320	272	288	240	208	184	168
mmu-miR-666-5p	456	496	520	528	416	576	392	280
mmu-miR-1960	488	416	304	304	280	264	192	192
mmu-miR-186	456	352	288	312	208	320	200	128
mmu-miR-10bStar	360	408	336	336	240	304	288	224
mmu-miR-681	512	552	360	408	328	520	408	296
mmu-miR-361	712	896	1136	536	1176	1584	800	1040
mmu-miR-331-5p	320	368	296	288	344	288	232	208
mmu-miR-106a	376	400	352	312	416	448	248	224
mmu-miR-26bStar	336	304	256	240	200	240	144	136
mmu-miR-201	440	408	304	352	280	384	288	192
mmu-miR-878-5p	312	336	296	304	304	296	192	192
mmu-miR-327	360	384	248	256	264	280	192	224
mmu-miR-741	304	384	320	272	264	304	264	208
mmu-miR-329	640	864	1456	592	944	1600	944	1144
mmu-miR-141	368	384	320	288	224	320	240	192
mmu-miR-466k	336	384	272	320	320	304	256	264
mmu-miR-2142	9634	11203	14259	8458	14123	20053	9434	16276
mmu-miR-31Star	432	504	432	368	408	416	272	256
mmu-miR-490	336	456	312	304	320	352	224	224
mmu-miR-26b	440	424	368	336	440	528	272	312
mmu-miR-449a	296	280	296	256	304	264	192	144
mmu-miR-224	368	352	248	328	216	208	216	216
mmu-miR-376a	816	1232	1288	704	1560	2801	1408	2081
mmu-miR-320	520	536	456	416	624	680	400	528
mmu-miR-1928	384	384	304	304	288	312	256	224
mmu-miR-1943	296	328	216	320	288	272	208	192
mmu-miR-136Star	336	344	256	296	320	296	184	192
mmu-miR-673-3p	352	504	304	288	304	256	208	216
mmu-miR-335-3p	304	368	280	304	256	288	192	224
mmu-miR-26a	6322	7306	9042	4121	10114	15324	6786	11843
mmu-miR-1952	NA	NA	720	384	432	632	344	336
mmu-miR-21	NA	NA	304	304	448	368	312	256
mmu-miR-504	320	528	304	296	264	280	176	184
mmu-miR-29cStar	320	304	256	232	296	264	208	176
mmu-miR-29b	1400	1408	1905	960	2401	3233	1280	3081
mmu-miR-101b	480	520	432	448	504	600	408	416
mmu-miR-199b	336	392	240	328	336	336	256	144
mmu-miR-222	536	672	720	432	752	960	488	944
mmu-miR-15aStar	352	352	344	368	320	440	288	328
mmu-miR-219	360	368	336	304	416	384	256	296
mmu-miR-323-3p	392	432	368	352	464	368	312	312
mmu-miR-136	408	336	272	256	320	288	216	168
mmu-miR-200cStar	360	304	312	336	296	336	296	256
mmu-miR-9	448	528	520	416	592	888	272	712
mmu-miR-206	216	328	240	288	320	288	128	112
mmu-miR-181b	376	384	448	352	544	432	272	496
mmu-miR-485Star	232	280	304	312	312	304	240	328
mmu-miR-871	368	336	216	352	312	288	208	192
mmu-miR-615-5p	264	360	344	280	320	352	280	272
mmu-miR-221	416	576	592	368	680	800	360	624
mmu-let-7b	1296	1384	1736.5	928	1648	3137	1184	2801
mmu-miR-450a-5p	256	320	256	288	352	272	160	224
mmu-miR-1934	248	360	240	328	232	320	152	224
mmu-miR-669o	288	384	288	288	400	408	248	336
mmu-let-7aStar	272	336	224	312	304	248	144	160
mmu-miR-135aStar	288	320	288	256	256	232	240	216
mmu-miR-335-3p	256	320	256	264	240	264	224	168
mmu-miR-101a	384	608	440	448	528	656	416	400
mmu-miR-423-3p	336	320	312	328	304	424	256	224
mmu-miR-770-3p	384	432	352	400	384	392	344	328
mmu-miR-1931	336	416	336	368	352	376	256	232
mmu-miR-344	528	848	816	568	1248	1448	952	1464
mmu-miR-186	240	392	288	288	288	312	168	192
mmu-miR-105	312	312	256	248	344	312	232	208
mmu-miR-203Star	288	288	304	296	288	304	176	256
mmu-miR-882	272	288	240	240	304	288	272	224
mmu-miR-106b	336	416	424	424	592	664	400	520
mmu-miR-103	2129	3225	3593	1817	6121.5	6530	3825	7114
mmu-miR-1-2-as	232	288	312	240	224	288	184	152
mmu-miR-490	272	368	352	312	368	456	296	248
mmu-miR-466k	320	336	264	384	304	392	256	224
mmu-miR-28Star	304	416	280	352	360	368	256	240
mmu-miR-684	224	320	248	256	264	240	192	200
mmu-miR-488Star	344	304	272	304	288	256	224	208
mmu-miR-201	360	392	336	368	344	416	288	240
mmu-miR-193Star	320	336	288	320	368	304	288	216
mmu-miR-1967	304	352	336	344	320	280	256	248
mmu-miR-883b-3p	336	440	384	384	272	440	344	208
mmu-miR-431	496	552	512	496	440	592	456	352
mmu-miR-300	520	496	432	416	616	768	584	544
mmu-miR-21	304	400	360	384	544	440	312	344
mmu-miR-23a	1528	1680	2721	1232	4449	4409	2993	4921
mmu-miR-96	288	408	384	368	320	368	312	272
mmu-miR-125bStar	224	360	272	304	296	336	328	224
mmu-miR-2136	NA	NA	296	224	280	264	200	152
mmu-miR-362-3p	NA	NA	320	328	464	624	376	368
mmu-miR-199b	NA	NA	288	368	384	344	280	272
mmu-miR-136	NA	NA	368	344	352	416	248	312
mmu-miR-29a	4305	5409	6386	3489	11667	13979	9338	17412
mmu-miR-138Star	512	640	640	584	1248	1360	920	1320
mmu-miR-805	344	416	376	416	568	592	464	480
mmu-miR-184	240	304	264	288	352	312	312	256
mmu-miR-421	336	440	672	400	600	688	480	496
mmu-miR-1195	256	392	336	368	400	368	368	328
mmu-miR-223	256	344	288	304	368	344	216	296
mmu-miR-804	320	296	240	336	312	312	224	200
mmu-miR-93Star	408	520	432	424	312	376	384	296
mmu-miR-485	384	424	336	352	320	384	344	240
mmu-miR-496	400	392	344	336	320	408	288	232
mmu-miR-350	480	600	608	464	608	928	568	616
mmu-miR-669n	424	384	368	424	392	560	248	376
mmu-miR-30c-2Star	336	328	280	336	304	312	344	256
mmu-miR-105	304	336	328	336	320	336	336	224
mmu-miR-24	2169	2633	3113	1352	2809	4585	2289	3289
mmu-miR-743b-5p	248	376	264	320	304	280	304	232
mmu-miR-345-3p	344	424	320	312	288	344	264	224
mmu-miR-223	320	304	272	304	304	360	352	192
mmu-miR-592	376	400	344	352	264	320	280	304
mmu-miR-379	664	752	816	528	904	1240	600	936
mmu-let-7aStar	392	392	320	264	304	328	200	224
mmu-miR-138	1592	2289	1745	1056	2617	2593	1656	2385
mmu-miR-411	456	656	520	384	632	816	512	680
mmu-miR-467g	968	856	1512	752	824	1728	1080	968
mmu-miR-17Star	416	512	352	448	320	544	352	376
mmu-miR-30aStar	336	432	288	328	264	336	224	280
mmu-miR-700	632	656	480	456	536	688	512	664
mmu-miR-327	408	352	336	280	352	320	224	272
mmu-miR-28Star	336	432	312	312	328	408	256	336
mmu-miR-2142	8466	13923	12115	8834	10611	16908	8474	15940
mmu-miR-301a	472	512	448	464	464	608	464	376
mmu-miR-1952	480	424	944	416	448	816	544	360
mmu-miR-346	400	528	528	416	496	720	432	416
mmu-miR-412	368	448	400	408	352	464	352	368
mmu-miR-689	456	560	464	432	472	624	448	384
mmu-miR-15aStar	376	528	432	392	336	464	352	304
mmu-miR-196b	288	304	208	304	320	256	240	176
mmu-miR-685	368	368	240	256	296	304	224	248
mmu-miR-101aStar	360	384	296	352	256	320	256	224
mmu-miR-195	1048	1304	1288	928	1088	1809	1080	1424
mmu-miR-218	768	864	976	384	624	1328	512	816
mmu-miR-31Star	488	496	456	520	384	664	416	368
mmu-miR-124	14155	18116	22213	9738	23949.5	34496	15732	28343
mmu-miR-715	832	1120	872	824	576	1128	848	456
mmu-miR-1982.2	384	352	264	240	272	304	176	208
mmu-miR-29bStar	272	376	248	336	240	240	256	176
mmu-miR-346	392	448	480	424	384	480	336	336
mmu-miR-299Star	320	472	368	320	336	480	304	208
mmu-miR-467g	928	816	1328	736	1240	1793	1080	1184
mmu-miR-1932	312	368	288	328	192	432	352	192
mmu-miR-142-3p	288	304	240	320	256	304	304	128
mmu-miR-465c-3p	360	312	280	400	368	352	272	160
mmu-miR-302b	584	296	256	288	280	272	232	208
mmu-miR-582-3p	NA	480	352	368	304	456	344	224
mmu-miR-2183	400	320	352	304	328	336	272	272
mmu-miR-421	512	432	416	392	416	464	336	320
mmu-miR-194	552	544	528	440	496	704	416	496
mmu-miR-693-3p	328	376	240	304	288	312	192	184
mmu-miR-369-5p	368	360	408	416	336	488	320	256
mmu-miR-208a	352	344	352	336	280	312	224	256
mmu-miR-434-5p	448	544	416	440	616	632	392	440
mmu-miR-290-5p	368	376	272	280	256	376	240	176
mmu-miR-1306	344	296	272	272	272	296	240	144
mmu-miR-322Star	368	536	328	320	392	480	256	208
mmu-miR-503	432	536	432	488	360	544	432	272
mmu-miR-376cStar	256	288	272	304	256	256	208	208
mmu-miR-500	464	496	384	416	352	568	416	264
mmu-miR-2143	600	656	656	496	696	928	512	592
mmu-miR-130bStar	320	560	200	248	232	232	256	160
mmu-miR-148b	440	952	560	464	400	640	488	304
mmu-miR-92a	368	544	368	240	336	304	248	232
mmu-miR-187	320	352	376	256	360	368	224	248
mmu-miR-503Star	296	336	280	304	288	272	256	136
mmu-miR-327	NA	NA	NA	NA	NA	256	224	176
mmu-miR-30bStar	312	272	320	224	432	256	200	184
mmu-miR-17Star	400	576	360	448	432	496	376	208
mmu-miR-215	368	368	344	272	408	304	328	240
mmu-miR-411Star	416	480	544	368	496	544	440	368
mmu-miR-322	424	472	376	400	416	480	392	264
mmu-miR-666-3p	392	496	368	480	416	464	408	296
mmu-miR-147	344	336	264	312	280	320	240	192
mmu-miR-1955	360	400	392	392	336	368	288	216
mmu-miR-669e	320	312	320	312	312	296	224	264
mmu-miR-295	256	264	312	264	256	256	160	184
mmu-miR-708	320	384	352	320	416	448	288	360
mmu-miR-880	360	392	352	336	304	336	264	232
mmu-miR-362-3p	NA	NA	NA	NA	NA	400	272	296
mmu-miR-29cStar	328	384	288	280	240	240	272	168
mmu-miR-707	392	432	376	376	232	320	176	216
mmu-miR-687	304	472	384	400	304	536	400	248
mmu-miR-701	384	464	320	440	272	400	264	248
mmu-miR-702	536	512	1024	424	792	1064	592	640
mmu-miR-380-5p	400	368	360	296	352	360	240	208
mmu-miR-509-5p	320	392	288	320	304	352	264	224
mmu-miR-19a	376	512	384	440	320	512	360	256
mmu-miR-412	352	424	304	304	304	384	256	216
mmu-miR-493	392	704	368	312	280	440	256	272
mmu-miR-125b-5p	10042	8442	13403	7682	10715	19124.5	9610	13027
mmu-miR-302aStar	304	440	312	304	240	288	240	304
mmu-miR-582-5p	304	440	312	328	320	272	248	176
mmu-miR-182	NA	NA	352	304	288	352	224	320
mmu-miR-142-3p	NA	NA	272	272	208	256	208	144
mmu-miR-2135	352	392	328	344	224	320	248	176
mmu-miR-411Star	416	480	408	304	408	512	304	368
mmu-miR-701	352	432	328	384	272	376	272	224
mmu-miR-204	384	416	464	320	320	432	208	232
mmu-miR-463	368	472	288	344	272	352	248	200
mmu-miR-539	336	328	232	256	232	256	216	184
mmu-miR-2138	360	376	288	288	296	360	248	192
mmu-miR-30c	1664	1889	2449	1040	2401	4233	1864.5	2385
mmu-miR-669l	336	368	376	312	272	408	192	280
mmu-miR-881	528	352	296	248	232	272	176	200
mmu-miR-883a-3p	NA	456	400	400	304	400	280	216
mmu-miR-93Star	496	480	400	344	320	408	192	208
mmu-miR-30bStar	296	344	208	272	208	184	200	160
mmu-miR-669a	352	408	336	352	304	448	264	256
mmu-miR-325Star	344	416	272	360	272	336	304	208
mmu-miR-761	408	752	440	504	312	496	344	304
mmu-miR-325Star	344	640	328	384	296	328	232	184
mmu-miR-470	304	328	296	240	240	240	240	144
mmu-miR-547	360	368	272	240	256	296	184	128
mmu-miR-322	480	528	368	416	320	512	344	224
mmu-miR-1937c	3041	3297	3201	3153	3073	4785	2601	2865
mmu-miR-467g	864	848	1440	824	1216	1977	1152	1296
mmu-miR-483Star	536	648	1184	592	520	944	632	400
mmu-miR-883a-3p	400	520	352	376	368	448	360	328
mmu-miR-653	352	320	304	296	248	272	216	280
mmu-miR-1939	416	480	432	328	408	416	296	320
mmu-miR-599	368	400	304	280	272	336	232	192
mmu-miR-25	304	368	360	328	288	272	256	200
mmu-miR-1956	384	384	336	336	296	368	288	168
mmu-miR-1933-5p	360	288	248	272	272	240	192	216
mmu-miR-433Star	336	400	288	320	248	304	240	184
mmu-miR-146bStar	432	568	488	480	216	632	448	288
mmu-miR-465a-5p	NA	NA	NA	NA	NA	304	200	160
mmu-miR-669n	440	368	400	272	360	496	240	400
mmu-miR-382	520	608	680	480	856	1040	416	704
mmu-miR-874	416	680	448	488	376	600	448	336
mmu-miR-326	368	456	368	320	320	336	240	280
mmu-miR-7b	304	416	312	256	336	272	208	224
mmu-miR-28	368	456	376	344	368	536	304	304
mmu-miR-10bStar	368	576	336	392	296	424	240	192
mmu-miR-2183	408	416	344	288	352	376	240	256
mmu-miR-192	NA	NA	368	320	400	424	264	280
mmu-miR-1903	NA	NA	256	224	272	336	240	192
mmu-miR-326	376	368	344	272	328	384	240	288
mmu-let-7c	2529	2561	2769	1704.5	2689	5769	2201	3681
mmu-miR-543	352	376	352	320	352	544	392	304
mmu-miR-1897-3p	304	328	208	272	304	280	256	208
mmu-miR-291a-5p	352	352	272	320	304	288	240	248
mmu-miR-1957	320	352	264	288	280	288	224	160
mmu-miR-125a-3p	496	256	224	336	344	304	264	184
mmu-miR-342-5p	448	504	352	312	328	392	240	240
mmu-miR-26b	360	432	304	304	368	504	320	280
mmu-miR-883b-3p	352	416	328	416	304	416	296	168
mmu-miR-882	352	344	248	248	320	280	216	216
mmu-miR-667	1216	1584	2753	1336	2673	3985	2945	4249
mmu-miR-181d	296	240	264	288	336	288	208	264
mmu-miR-688	368	304	264	336	320	352	320	240
mmu-miR-128	2905	4001	4225	2425	4385	6866	3857	6722
mmu-miR-302bStar	312	384	248	320	392	368	288	184
mmu-miR-466f-3p	5673	4641	7626	4193	8170	9522	7522	10018
mmu-miR-29aStar	336	320	288	352	304	312	224	160
mmu-miR-24	1392	1584	1897	1016	3737	3977	1792	3505
mmu-miR-467d	344	448	328	464	368	472	336	272
mmu-miR-1948	264	368	352	368	288	368	304	304
mmu-miR-719	384	432	304	496	384	512	400	240
mmu-miR-125a-3p	248	304	296	280	296	336	208	160
mmu-miR-10a	304	344	288	336	296	336	248	272
mmu-miR-466a-3p	824	592	1216	648	1120	1784	912	1184
mmu-miR-465a-3p	288	344	304	368	304	312	336	184
mmu-miR-1959	336	336	288	320	392	336	288	256
mmu-miR-293	288	400	336	384	368	336	272	200
mmu-miR-185	792	1232	1160	976	1977	2441	1488	1873
mmu-miR-670	256	352	328	320	304	352	240	208
mmu-miR-701	336	408	304	424	288	440	368	224
mmu-miR-376a	720	1144	880	656	1536	2705	1376	2145
mmu-miR-24-2Star	352	376	368	360	432	568	392	360
mmu-miR-2182	544	584	984	528	624	1488	928	840
mmu-miR-291a-5p	328	392	240	368	320	312	224	208
mmu-miR-376a	688	1192	992	656	2001	3081	1592	3081
mmu-miR-296-5p	400	504	424	416	424	616	416	432
mmu-miR-652	368	496	416	600	456	576	448	456
mmu-miR-1964	NA	NA	232	264	320	304	224	248
mmu-miR-669m	576	688	1160	568	1592	1648	968	1248
mmu-let-7f	904	1120	1112	728	1873	2273	1072	2737
mmu-miR-384-5p	416	576	536	416	648	920	592	760
mmu-miR-490	320	464	456	392	392	432	304	296
mmu-miR-294	368	256	304	264	320	240	192	120
mmu-miR-211	256	288	208	304	248	256	240	240
mmu-miR-300Star	NA	280	280	232	264	304	208	176
mmu-miR-544	240	544	320	328	304	352	272	224
mmu-miR-590-5p	312	544	344	352	304	448	320	152
mmu-miR-125a-3p	280	384	296	272	336	312	304	280
mmu-miR-323-5p	416	336	336	296	320	464	256	288
mmu-miR-197	1216	720	3593	800	3305	4601	2729	3361
mmu-miR-466d-5p	296	512	440	440	352	408	408	272
mmu-miR-688	352	384	352	416	352	480	392	256
mmu-miR-433Star	248	536	272	296	336	352	256	272
mmu-miR-217	312	472	432	496	416	592	432	304
mmu-miR-124Star	344	456	352	400	416	560	352	344
mmu-miR-1192	440	384	632	368	888	1000	552	520
mmu-miR-466c-3p	960	912	2129	960	1929	2689	1560	1800
mmu-miR-9Star	5281	5137	6514	4457	7906	16460	10859	15308
mmu-miR-27aStar	320	288	304	320	416	408	304	352
mmu-miR-465c-5p	224	312	280	272	416	352	256	256
mmu-miR-208a	352	400	320	320	304	360	256	240
mmu-miR-188-3p	400	464	384	424	328	464	352	264
mmu-miR-677	384	440	352	360	304	336	240	216
mmu-miR-191Star	320	376	336	336	272	336	288	256
mmu-miR-883a-5p	360	384	288	384	360	400	272	168
mmu-miR-411Star	408	576	456	400	384	560	368	440
mmu-miR-1927	336	424	320	272	288	304	272	208
mmu-miR-15b	432	584	472	416	496	640	464	416
mmu-miR-713	576	664	544	528	424	864	528	552
mmu-miR-465b-3p	320	384	320	320	312	416	240	200
mmu-miR-706	424	480	536	320	456	664	520	752
mmu-miR-2140	176	336	248	320	304	264	208	176
mmu-miR-32	264	456	376	424	336	392	328	272
mmu-miR-2144	368	336	304	256	304	272	312	176
mmu-miR-742	336	432	368	416	368	472	344	200
mmu-miR-1907	480	512	440	480	368	536	400	240
mmu-miR-339-5p	488	576	424	464	352	520	392	320
mmu-miR-92b	568	656	608	496	528	760	584	496
mmu-miR-467f	3369	4401	6506	2737	4209	8786	6169.5	6658
mmu-miR-29aStar	224	368	224	352	248	256	224	320
mmu-miR-150	752	952	920	544	832	1112	752	824
mmu-miR-150Star	368	384	384	336	304	368	336	304
mmu-miR-297aStar	688	704	1504	480	672	1528	864	1008
mmu-miR-25	312	440	456	360	336	448	368	288
mmu-miR-464	312	368	288	352	272	320	248	256
mmu-miR-574-5p	672	776	1616	768	704	2369	1088	1296
mmu-miR-106b	368	528	440	368	384	544	416	560
mmu-miR-212	720	1168	1184	712	1000	1720	864	1064
mmu-miR-384-3p	368	432	336	408	328	472	360	256
mmu-miR-532-3p	944	1456	2097	944	1192	2337	1608	1400
mmu-miR-295Star	264	344	272	304	288	320	272	208
mmu-miR-302c	240	360	280	400	336	304	192	208
mmu-miR-497	464	584	496	464	496	680	448	296
mmu-miR-9	480	552	672	424	432	720	408	456
mmu-miR-330	312	336	304	344	256	392	272	280
mmu-miR-721	352	432	368	384	272	392	352	200
mmu-miR-208b	392	448	336	368	288	368	320	168
mmu-miR-760	NA	NA	NA	NA	304	352	264	240
mmu-miR-1968	NA	NA	NA	NA	296	304	256	160
mmu-miR-154Star	376	432	400	288	328	376	256	224
mmu-miR-543	384	448	472	328	328	432	320	336
mmu-miR-708Star	352	400	352	328	304	432	288	240
mmu-miR-302a	256	320	256	392	280	352	272	144
mmu-miR-1198	336	352	280	320	384	480	240	304
mmu-miR-375	NA	NA	NA	304	256	256	240	160
mmu-miR-881	NA	NA	NA	288	272	272	240	208
mmu-miR-770-5p	NA	NA	NA	416	320	496	328	320
mmu-miR-1187	632	496	1088	544	664	1080	536	696
mmu-miR-30c-1Star	544	368	216	336	376	280	256	216
mmu-miR-295Star	608	320	304	320	296	288	192	192
mmu-miR-34a	NA	320	264	320	296	256	192	192
mmu-miR-703	552	608	352	496	336	560	408	208
mmu-miR-185	NA	1440	1256	720	1432	1776	1152	1640
mmu-miR-18aStar	296	280	272	272	288	240	240	168
mmu-miR-466j	384	424	584	352	352	496	272	256
mmu-miR-101b	432	568	432	432	392	544	400	288
mmu-miR-702	528	456	984	472	544	736	504	432
mmu-miR-1983	368	488	344	336	352	304	264	272
mmu-miR-431Star	288	304	272	328	256	256	176	160
mmu-miR-689	384	512	352	376	368	512	416	280
mmu-miR-448	304	424	288	328	312	288	224	256
mmu-miR-539	304	400	256	296	280	280	224	176
mmu-miR-20bStar	368	736	376	456	320	432	304	240
mmu-miR-293Star	384	456	272	352	272	392	208	176
mmu-miR-743b-5p	280	320	272	256	304	240	192	216
mmu-miR-148a	544	632	496	448	320	768	432	320
mmu-miR-433Star	368	352	328	272	336	280	240	208
mmu-miR-295	NA	NA	NA	NA	NA	224	112	208
mmu-miR-878-5p	296	320	256	336	416	256	192	224
mmu-miR-290-5p	336	320	272	320	464	288	248	216
mmu-miR-720	6602	7202	10242	5553	6185.5	12859	6666	10762.5
mmu-miR-767	384	456	352	328	472	416	312	296
mmu-miR-297b-3p	1056	576	1232	464	1112	1296	800	960
mmu-miR-574-3p	2513	992	3073	1296	3009	4545	3001	4201
mmu-miR-433Star	296	288	248	288	376	216	232	240
mmu-miR-1927	336	336	248	288	288	336	184	176
mmu-miR-202-5p	336	352	336	320	248	272	280	160
mmu-miR-1950	432	408	288	376	304	304	280	184
mmu-miR-582-5p	352	320	232	304	224	304	192	208
mmu-miR-143	NA	NA	NA	NA	NA	768	504	728
mmu-miR-721	416	456	352	376	368	440	288	184
mmu-miR-496	368	392	320	344	320	368	240	224
mmu-miR-217	336	464	320	400	256	384	344	224
mmu-miR-361	584	912	1088	544	816	1328	728	1072
mmu-miR-1186	304	288	256	288	256	344	240	208
mmu-miR-192	288	384	400	320	384	368	320	288
mmu-miR-673-5p	368	392	296	400	256	328	272	264
mmu-miR-449b	296	368	248	288	240	320	256	232
mmu-miR-293	328	392	336	360	288	296	240	232
mmu-miR-804	304	336	272	256	256	208	272	240
mmu-miR-470Star	352	576	296	336	240	368	192	240
mmu-miR-450b-5p	NA	NA	336	312	256	264	224	240
mmu-miR-669f	NA	NA	2641	1208	2097	3809	1760	2713
mmu-miR-467bStar	2081	2313	3665	2209	3409	6386	3393	5113
mmu-miR-690	368	480	344	352	360	432	336	352
mmu-miR-182	336	416	296	320	304	240	192	208
mmu-miR-2135	304	328	256	328	312	288	248	240
mmu-miR-1906	512	576	448	624	384	688	432	352
mmu-miR-149	416	448	576	464	504	720	368	512
mmu-miR-532-3p	864	1320	2241	832	1440	2369	1608	1232
mmu-miR-377	416	640	552	432	416	640	432	352
mmu-miR-697	328	328	256	288	256	256	184	112
mmu-miR-199b	312	368	360	328	264	304	272	224
mmu-miR-878-3p	NA	576	808	496	568	1056	672	552
mmu-miR-742	544	464	368	304	232	400	288	208
mmu-miR-467d	744	456	424	432	384	400	328	208
mmu-miR-465b-5p	NA	400	280	272	168	256	192	208
mmu-miR-599	NA	384	272	240	296	224	192	184
mmu-miR-883b-5p	352	416	320	336	264	288	176	208
mmu-miR-1893	496	456	352	352	272	368	256	264
mmu-miR-294Star	NA	432	304	296	280	368	256	216
mmu-miR-181a	744	992	840	480	984	1552	592	928
mmu-miR-301b	384	624	360	432	336	496	272	176
mmu-miR-325Star	352	336	256	304	272	280	232	192
mmu-miR-466l	376	424	416	408	256	440	264	256
mmu-miR-324-3p	352	384	384	336	336	424	224	256
mmu-miR-1940	312	360	320	320	344	296	248	216
mmu-miR-362-5p	360	400	392	304	352	432	304	272
mmu-miR-688	392	448	304	352	272	416	232	144
mmu-miR-361	704	904	976	536	976	1376	936	992
mmu-miR-675-5p	336	328	288	296	272	352	280	208
mmu-miR-590-5p	360	360	368	376	304	360	256	336
mmu-miR-1929	360	384	304	296	280	336	208	296
mmu-miR-669m	688	496	928	424	584	1312	496	560
mmu-miR-872	312	320	272	288	224	224	192	128
mmu-miR-704	360	312	352	304	272	352	240	224
mmu-miR-297aStar	752	464	1216	600	880	1440	880	896
mmu-miR-146b	304	400	320	296	352	336	264	200
mmu-miR-431	376	496	480	472	360	544	408	288
mmu-miR-2182	600	480	920	480	432	1224	752	584
mmu-miR-1197	304	320	312	272	144	288	240	184
mmu-miR-509-3p	320	320	256	280	520	272	192	240
mmu-miR-1191	NA	NA	NA	NA	NA	288	208	200
mmu-miR-184	312	352	344	272	320	272	208	184
mmu-miR-1937c	3241	3201	3513	3073	3953	5249	2913	3185
mmu-miR-1959	368	392	328	328	336	304	216	248
mmu-miR-669k	496	648	488	536	408	624	392	280
mmu-miR-200c	304	360	312	328	296	320	288	144
mmu-miR-1983	336	496	312	320	328	328	304	208
mmu-miR-196aStar	NA	NA	424	368	352	488	304	256
mmu-miR-135a	NA	NA	232	256	256	192	160	240
mmu-miR-299	NA	NA	320	272	272	224	216	160
mmu-miR-101aStar	NA	NA	304	272	280	400	264	160
mmu-miR-141Star	304	376	368	400	336	400	272	216
mmu-miR-590-5p	344	384	344	336	256	424	176	232
mmu-miR-802	304	408	272	224	256	336	256	176
mmu-miR-669a	288	352	400	264	368	456	208	272
mmu-miR-615-5p	304	376	248	344	272	264	256	232
mmu-miR-1927	312	392	264	296	312	312	240	200
mmu-miR-297cStar	656	496	1248	624	1008	1584	704	864
mmu-miR-764-3p	400	480	272	384	392	440	312	192
mmu-miR-717	608	464	400	368	352	456	288	256
mmu-let-7gStar	536	432	320	480	352	440	328	224
mmu-miR-365	360	320	304	248	312	328	288	336
mmu-miR-330Star	NA	NA	NA	NA	NA	NA	NA	NA
mmu-miR-760	352	328	288	368	368	344	272	280
mmu-miR-2132	352	384	336	320	320	352	304	248
mmu-miR-1186	NA	352	304	320	352	304	184	224
mmu-miR-382	552	576	560	448	688	920	448	760
mmu-miR-30a	544	672	592	464	992	1080	544	760
mmu-miR-717	336	408	384	448	376	512	376	272
mmu-miR-685	304	384	256	304	360	352	240	232
mmu-miR-669h-3p	552	624	992	720	664	1648.5	920	952
mmu-miR-147	232	304	280	304	328	352	208	192
mmu-miR-202-3p	288	320	256	328	328	320	224	256
mmu-miR-412	304	368	344	352	352	288	208	264
mmu-miR-675-3p	304	368	272	304	272	328	240	240
mmu-miR-466b-3-3p	736	560	1136	560	1256	1841	896	1360
mmu-miR-466c-3p	752	512	1064	576	1104	1640	928	832
mmu-miR-1936	304	352	320	304	288	368	264	224
mmu-miR-328	NA	NA	NA	NA	NA	NA	NA	960
mmu-miR-425Star	NA	NA	NA	NA	NA	NA	NA	232
mmu-miR-449b	320	352	288	320	416	384	272	272
mmu-miR-450a-3p	288	336	240	288	256	312	224	192
mmu-miR-139-5p	768	960	944	744	1560	1400	976	1264
mmu-miR-18aStar	272	400	352	280	304	256	248	224
mmu-miR-467c	400	400	304	320	368	456	304	272
mmu-miR-467f	3825	2609	6602	3297	7378	9970	7122	9202
mmu-miR-712Star	552	696	568	528	432	776	640	400
mmu-miR-582-3p	336	480	368	400	376	480	408	352
mmu-miR-196a	232	328	272	240	256	240	288	144
mmu-miR-742	320	544	320	440	336	448	360	256
mmu-miR-1930	320	632	312	360	312	408	328	256
mmu-miR-674	368	776	376	384	672	584	376	496
mmu-miR-493	NA	NA	320	344	304	432	280	288
mmu-let-7gStar	NA	NA	336	448	368	448	400	240
mmu-miR-200a	NA	NA	384	424	352	496	288	256
mmu-miR-10b	NA	NA	376	328	320	424	304	176
mmu-miR-1953	NA	NA	536	288	296	304	224	136
mmu-miR-669o	NA	NA	528	288	344	448	224	224
mmu-miR-1949	NA	NA	328	432	320	464	336	232
mmu-miR-150	NA	NA	752	464	1056	1168	784	1112
mmu-miR-297c	320	520	280	288	368	320	256	216
mmu-miR-322Star	NA	NA	344	488	400	528	416	352
mmu-miR-374Star	240	368	224	336	304	280	240	152
mmu-miR-488Star	288	416	240	400	352	336	288	272
mmu-miR-301b	288	488	288	440	352	400	336	320
mmu-miR-491	NA	NA	360	416	392	464	368	320
mmu-miR-721	NA	NA	392	480	352	496	400	272
mmu-miR-130a	NA	NA	1040	624	1440	2217	1056	1680
mmu-miR-1902	272	448	272	312	344	416	272	256
mmu-miR-1893	336	640	424	496	416	496	368	240
mmu-miR-146bStar	336	592	520	680	464	800	616	336
mmu-miR-667	2881	1752	4473	1680	4609	6049	4193	5489
mmu-miR-7b	248	312	320	288	376	328	272	240
mmu-miR-543	272	400	368	384	496	584	400	456
mmu-miR-497	464	512	592	552	744	1024	640	592
mmu-miR-669m	880	560	1720.5	648	1985	2385	1000	1696
mmu-miR-24	1504	2169	2921	1232	5257	6498	3833	6065
mmu-miR-599	240	280	304	336	360	312	272	200
mmu-miR-17	296	328	320	496	576	704	432	512
mmu-miR-196aStar	NA	NA	NA	384	368	528	384	312
mmu-let-7c	NA	NA	NA	1296	2849	5281	2065	4633
mmu-miR-326	NA	NA	NA	320	352	336	304	288
mmu-miR-1224	NA	NA	NA	304	648	504	384	520
mmu-miR-694	NA	NA	NA	NA	NA	240	184	232
mmu-miR-138	1440	2241	1937	1112	2761	2465	1632	3433
mmu-miR-654-5p	288	480	352	368	320	384	376	248
mmu-miR-805	464	464	432	400	416	448	368	392
mmu-miR-410	672	1256	1176	712	1200	1784	752	1488
mmu-miR-674	NA	NA	NA	NA	NA	496	384	496
mmu-miR-1941-3p	280	368	256	304	288	360	296	232
mmu-miR-423-5p	NA	NA	NA	NA	NA	496	336	408
mmu-miR-2146	272	336	320	256	272	272	248	288
mmu-miR-127	784	1016	1184	544	1208	1656	688	1216
mmu-miR-488	336	296	368	208	264	272	240	216
mmu-miR-455Star	368	384	368	320	352	352	232	248
mmu-miR-1937a	21597	28591	26142	21717	22309	26726.5	20461	24438
mmu-miR-220	608	608	592	440	512	672	400	448
mmu-miR-410	704	1128	1128	552	952	1856.5	880	1120
mmu-miR-654-5p	376	400	352	304	352	384	320	368
mmu-miR-99bStar	NA	NA	NA	NA	NA	368	336	312
mmu-miR-743a	328	384	288	368	256	400	384	224
mmu-miR-202-3p	272	368	304	368	304	264	256	272
mmu-miR-466j	616	512	616	400	552	632	392	376
mmu-miR-135aStar	264	344	240	248	352	248	208	264
mmu-miR-34b-3p	488	448	696	336	568	560	392	368
mmu-miR-683	360	352	288	240	336	304	192	272
mmu-miR-465a-5p	280	312	248	288	272	304	200	144
mmu-miR-669c	608	480	624	368	688	792	368	416
mmu-miR-671-5p	360	344	312	360	272	392	264	328
mmu-miR-92b	472	544	576	440	472	704	584	400
mmu-miR-764-3p	368	448	304	368	384	384	336	256
mmu-miR-455Star	256	328	248	272	288	208	232	176
mmu-miR-451	336	408	376	288	272	352	272	224
mmu-miR-551b	312	424	304	232	288	352	208	264
mmu-let-7fStar	264	336	256	224	248	272	208	240
mmu-miR-384-3p	400	512	336	432	272	480	272	264
mmu-miR-409-3p	416	504	504	432	400	616	448	472
mmu-miR-717	384	424	320	320	336	488	288	256
mmu-miR-33	272	448	288	344	208	400	272	200
mmu-miR-127	720	968	1008	696	944	1360	736	1232
mmu-miR-339-5p	312	432	320	416	328	432	320	280
mmu-miR-466f-5p	624	544	744	472	552	648	368	480
mmu-miR-331-3p	400	496	544	392	480	720	432	368
mmu-miR-338-5p	304	320	304	304	352	360	208	208
mmu-miR-484	504	544	688	400	696	744	560	528
mmu-miR-717	368	456	448	280	416	480	368	256
mmu-miR-883b-5p	248	336	344	304	320	312	168	184
mmu-miR-142-5p	376	376	320	272	336	408	264	192
mmu-miR-464	328	384	264	264	352	288	208	176
mmu-miR-196a	344	240	184	232	288	136	144	144
mmu-miR-30aStar	400	384	296	248	336	368	248	208
mmu-miR-150Star	296	336	256	304	400	336	320	184
mmu-miR-106bStar	360	368	344	400	272	408	248	168
mmu-let-7dStar	384	320	408	320	288	416	304	304
mmu-miR-1983	304	352	392	312	360	328	264	184
mmu-miR-467b	320	416	264	264	352	352	200	200
mmu-miR-30b	1600	2689	3273	1352	2985	4097	2553	2977
mmu-miR-362-3p	360	336	416	240	456	480	280	288
mmu-miR-546	304	288	296	328	296	312	168	192
mmu-miR-181a-2Star	320	256	256	272	280	224	200	112
mmu-miR-20bStar	384	488	320	440	296	336	328	208
mmu-miR-744	952	1120	1128	728	1240	1696	1192	1472
mmu-miR-302a	256	288	264	256	336	248	176	200
mmu-miR-1946a	560	616	480	504	480	584	408	336
mmu-miR-181a-1Star	336	392	336	312	240	320	184	208
mmu-miR-676	272	368	296	256	272	304	200	288
mmu-miR-139-5p	800	1176	1008	600	1056	1360	840	1072
mmu-miR-137	640	808	912	496	560	1048	496	664
mmu-miR-463Star	296	376	256	200	224	224	256	192
mmu-miR-145	568	704	768	512	608	864	536	704
mmu-miR-883a-3p	416	480	304	352	320	376	272	216
mmu-miR-677	328	344	272	296	256	312	240	192
mmu-miR-700	472	544	464	448	480	832	480	480
mmu-miR-203	344	336	272	288	256	264	216	208
mmu-miR-297cStar	1272	1104	1168	608	1584	1728	1104	1576
mmu-miR-1193	232	304	288	240	392	136	160	160
mmu-miR-467h	304	368	264	296	336	328	224	208
mmu-let-7aStar	248	288	232	232	248	200	224	192
mmu-miR-146a	288	400	280	288	288	272	272	240
mmu-miR-878-3p	1040	744	784	624	936	1368	848	1056
mmu-miR-1963	288	288	296	256	256	296	208	160
mmu-miR-124Star	256	384	296	320	240	296	256	240
mmu-miR-376b	640	688	832	464	960	1000	672	920
mmu-miR-342-3p	NA	NA	NA	NA	1632	2985	1801	1977
mmu-miR-376bStar	240	288	240	256	240	192	224	216
mmu-miR-451	288	368	352	360	248	368	256	200
mmu-miR-222	584	672	744	464	664	912	544	872
mmu-miR-504	240	304	288	224	320	256	208	152
mmu-miR-1969	240	352	176	248	280	184	208	168
mmu-miR-546	272	352	288	264	296	272	224	160
mmu-miR-1895	2377	3169	2057	2129	4049	4337	3249	3169
mmu-miR-378	344	416	304	304	328	352	280	320
mmu-miR-291b-5p	312	368	256	264	272	224	272	184
mmu-miR-140	320	304	224	296	216	232	224	208
mmu-miR-297aStar	1496	1200	1176	584	1424	1672	992	1488
mmu-miR-122	256	312	240	272	288	208	160	240
mmu-miR-193	400	512	384	440	288	448	304	232
mmu-miR-191Star	360	376	256	312	272	248	224	168
mmu-miR-1199	360	424	304	400	264	320	256	184
mmu-miR-692	288	384	288	312	288	176	224	176
mmu-miR-669h-5p	320	392	304	320	240	312	184	176
mmu-miR-1961	272	328	272	248	208	176	192	160
mmu-miR-340-5p	328	448	352	352	416	536	304	392
mmu-miR-214Star	312	328	304	288	312	400	192	240
mmu-miR-155	256	264	248	256	256	208	192	224
mmu-miR-370	352	408	320	256	368	368	224	304
mmu-miR-467aStar	3153	2105	2257	1344	3057	3841	2913	3921
mmu-miR-802	272	336	224	320	272	280	184	192
mmu-miR-291b-3p	304	304	256	264	272	208	248	192
mmu-miR-676Star	272	368	272	328	256	328	216	144
mmu-miR-142-3p	256	264	272	224	240	208	144	96
mmu-miR-1940	304	288	424	304	328	256	208	192
mmu-miR-1947	440	392	552	288	384	272	328	280
mmu-miR-503	432	688	392	368	432	456	328	264
mmu-miR-743b-5p	312	736	240	264	184	200	176	184
mmu-miR-196aStar	416	752	360	328	328	448	240	264
mmu-miR-132	3089	4641	4961	2489	5145	6562	4009	5393
mmu-miR-1966	384	384	296	272	296	336	240	320
mmu-miR-693-3p	464	400	288	288	304	376	224	224
mmu-miR-99b	856	1064	1344	720	1248	1688	1008	1296
mmu-miR-291a-5p	368	408	288	344	256	288	216	200
mmu-miR-24-2Star	440	464	352	336	336	504	336	224
mmu-miR-1907	392	408	336	352	320	400	320	224
mmu-miR-145	672	528	672	480	576	864	432	704
mmu-miR-128	2929	3673	5193	2225	3769	6834	2465	5129
mmu-miR-1896	352	352	312	344	280	264	200	240
mmu-miR-669b	424	336	320	280	272	304	264	240
mmu-miR-323-3p	392	504	416	272	352	392	320	272
mmu-miR-1274a	464	504	560	472	496	600	320	400
mmu-miR-883b-5p	344	344	224	264	312	352	240	120
mmu-miR-24-1Star	376	488	272	352	312	392	224	176
mmu-miR-501-3p	400	616	432	472	312	600	488	272
mmu-miR-376bStar	240	352	240	256	240	256	192	176
mmu-miR-2143	576	752	720	600	1008	824	576	800
mmu-miR-10bStar	344	384	296	352	272	328	256	232
mmu-miR-154	304	352	272	280	328	304	208	192
mmu-miR-345-5p	352	400	320	256	352	400	208	256
mmu-miR-199b	352	280	304	256	360	368	200	160
mmu-miR-328	784	608	816	552	880	1200	784	944
mmu-miR-132	3081	3377	5049	2505	6089.5	6386	3769	6217.5
mmu-miR-185	872	1120	1272	712	1953	1953	1096	1897
mmu-miR-218-2Star	272	368	312	296	392	304	224	208
mmu-miR-135b	376	296	224	304	232	200	240	176
mmu-miR-196b	264	248	288	232	160	224	224	192
mmu-miR-509-3p	296	272	240	304	256	208	128	128
mmu-miR-1224	480	424	272	320	424	448	264	432
mmu-miR-1898	384	312	272	272	184	240	200	120
mmu-miR-200a	352	384	304	360	256	352	248	184
mmu-miR-471	320	352	256	272	280	208	224	184
mmu-miR-200cStar	336	336	312	304	256	312	240	248
mmu-miR-872	240	312	232	256	272	232	184	136
mmu-miR-297a	368	408	368	304	368	392	264	304
mmu-miR-23a	1216	1905	2537	1072	2737	3505	1656	2593
mmu-miR-294Star	304	376	304	320	288	328	240	192
mmu-miR-27b	656	880	1120	496	1408	1728	688	1352
mmu-miR-341	288	400	216	272	288	296	224	312
mmu-miR-325	360	352	304	320	352	352	256	240
mmu-miR-761	368	408	352	472	448	544	336	224
mmu-miR-298	384	416	376	384	528	456	312	312
mmu-miR-2137	NA	NA	NA	NA	NA	NA	NA	NA
mmu-miR-30a	NA	NA	NA	NA	NA	NA	NA	NA
mmu-miR-1186	NA	NA	NA	NA	NA	NA	NA	NA
mmu-miR-24-1Star	320	360	328	384	256	392	256	192
mmu-miR-540-5p	312	360	272	352	344	376	328	144
mmu-miR-695	304	240	256	264	240	280	216	240
mmu-miR-463	344	416	272	408	320	392	288	128
mmu-miR-488	288	216	208	296	304	256	192	240
mmu-miR-1930	352	408	256	352	272	392	224	208
mmu-miR-1964	272	336	280	376	304	328	240	184
mmu-miR-384-5p	392	536	616	448	544	912	504	648
mmu-miR-140	272	336	296	328	232	272	256	192
mmu-miR-204	272	304	544	296	440	464	288	248
mmu-miR-741	320	352	248	328	248	336	256	200
mmu-miR-30c-1Star	344	384	312	376	272	368	288	232
mmu-miR-335-3p	208	288	256	280	256	232	184	200
mmu-miR-323-5p	NA	NA	NA	NA	NA	NA	NA	200
mmu-miR-455Star	304	320	280	336	296	296	240	200
mmu-miR-139-3p	NA	NA	NA	NA	NA	NA	NA	240
mmu-miR-181a	NA	NA	NA	NA	NA	NA	NA	1456
mmu-miR-875-3p	344	304	328	352	328	320	240	168
mmu-miR-297aStar	1592	1288	1801	656	1640	1856.5	1136	1640
mmu-miR-196aStar	392	456	328	440	368	512	336	256
mmu-miR-1901	296	328	288	352	336	312	304	224
mmu-let-7g	776	752	928	624	1424	1833	936	1520
mmu-miR-107	872	1144	1152	960	1953	2545	1488	2545
mmu-miR-144	328	368	312	368	368	336	280	240
mmu-let-7b	NA	NA	1704	1008	2129	3057	1440	2369
mmu-miR-1274a	NA	NA	528	496	544	664	472	512
mmu-miR-466c-3p	NA	NA	NA	NA	1360	2113	1272	1680
mmu-miR-1894-5p	NA	NA	NA	NA	2169	3697	1873	2417
mmu-miR-337-5p	280	384	304	368	288	368	328	280
mmu-miR-542-5p	304	368	352	424	344	464	360	288
mmu-miR-382Star	416	304	384	336	456	416	320	336
mmu-miR-148a	416	592	544	608	528	784	736	448
mmu-miR-432	336	400	272	328	256	320	272	232
mmu-miR-504	288	344	248	288	304	304	304	184
mmu-miR-483	864	728	888	472	1776.5	1456	864	1592
mmu-miR-692	256	352	288	304	240	296	256	240
mmu-miR-881	320	344	328	304	304	272	256	176
mmu-miR-343	240	384	272	360	304	352	288	264
mmu-miR-2132	312	376	232	296	432	376	304	232
mmu-miR-669n	NA	NA	648	368	520	576	272	392
mmu-miR-876-3p	NA	NA	288	248	264	288	256	168
mmu-miR-805	NA	NA	408	336	560	464	352	352
mmu-miR-541	376	560	600	464	752	800	584	736
mmu-miR-466j	536	624	720	480	576	792	488	416
mmu-miR-381	384	464	552	480	752	856	608	720
mmu-miR-139-3p	320	384	328	440	368	384	320	320
mmu-miR-344	480	768	912	640	1704	1664	1192	1825
mmu-miR-714	368	344	360	464	416	464	368	336
mmu-miR-582-3p	296	392	296	416	368	440	328	288
mmu-miR-764-5p	200	288	224	416	416	240	240	224
mmu-miR-21	392	528	472	400	488	480	320	336
mmu-miR-148aStar	288	368	352	328	296	336	288	304
mmu-miR-302cStar	384	408	320	352	304	304	240	256
mmu-miR-1839-3p	NA	NA	304	336	320	368	304	304
mmu-let-7g	1192	1288	1256	608	960	1584	816	944
mmu-miR-543	400	392	416	344	368	480	376	304
mmu-miR-339-5p	432	472	432	400	352	456	328	288
mmu-miR-149	560	528	736	400	592	784	576	512
mmu-miR-324-3p	376	384	448	376	328	416	320	312
mmu-miR-669l	264	416	368	312	256	352	248	192
mmu-miR-26bStar	288	392	288	264	256	272	200	176
mmu-miR-2146	328	456	336	304	288	352	168	264
mmu-miR-146bStar	560	544	488	528	392	648	576	360
mmu-miR-29bStar	304	304	312	272	216	288	208	184
mmu-miR-27bStar	320	368	296	344	280	328	264	192
mmu-miR-93	384	432	400	376	416	432	288	400
mmu-miR-105	336	360	296	320	256	352	216	240
mmu-miR-290-3p	304	352	320	352	272	360	232	224
mmu-miR-466g	1448	2169	1680	1056	1456	3009	1600	2233
mmu-miR-375	312	312	392	224	264	288	208	208
mmu-miR-467d	368	464	384	440	304	400	344	224
mmu-miR-139-5p	912	1200	1248	672	1056	1104	800	848
mmu-miR-324-5p	520	672	608	576	512	840	576	512
mmu-miR-712Star	496	728	568	544	488	768	544	400
mmu-miR-1937a	18420	24462	21893	17804	22021	24374	15348	22109
mmu-miR-218-1Star	368	352	352	328	336	352	352	264
mmu-miR-207	528	640	800	336	456	720	424	464
mmu-miR-2143	632	776	760	568	832	856	624	640
mmu-miR-654-5p	376	416	344	368	352	352	288	200
mmu-miR-463	352	528	368	400	256	456	320	240
mmu-miR-669d	320	400	320	336	272	272	264	176
mmu-miR-698	264	304	256	304	256	280	256	240
mmu-miR-668	408	448	400	336	368	360	288	312
mmu-miR-293	384	392	320	352	336	344	272	200
mmu-miR-137	NA	NA	NA	NA	NA	976	704	672
mmu-miR-423-3p	NA	NA	NA	NA	NA	352	288	240
mmu-miR-151-5p	864	944	1216	720	848	1096	888	800
mmu-miR-688	336	392	336	288	272	320	256	200
mmu-miR-2143	600	728	688	568	832	736	560	616
mmu-miR-297c	296	336	360	240	248	264	208	200
mmu-miR-30c-2Star	344	336	304	288	320	320	224	232
mmu-miR-181a-2Star	336	360	248	288	304	312	272	168
mmu-miR-541	512	576	616	440	496	608	408	544
mmu-miR-19aStar	312	320	272	264	256	288	224	224
mmu-miR-138Star	560	608	552	432	472	648	520	424
mmu-miR-509-3p	288	304	296	256	280	240	232	176
mmu-miR-326	336	400	360	264	344	272	280	296
mmu-miR-191	1456	2689	2873	1472	1905	2721	2337	1848.5
mmu-miR-2133	432	568	416	464	536	512	472	264
mmu-miR-759	368	472	328	408	432	360	304	208
mmu-miR-24	1761	2385	2833	1240	3153	2897	1568	2305
mmu-miR-697	264	328	288	384	408	336	224	176
mmu-miR-590-5p	NA	NA	NA	NA	NA	544	288	152
mmu-miR-30e	NA	NA	NA	NA	NA	504	296	256
mmu-miR-292-3p	NA	NA	NA	NA	NA	264	224	160
mmu-miR-467eStar	528	880	1200	576	736	1432	728	768
mmu-miR-342-5p	NA	360	304	344	360	384	208	224
mmu-miR-199bStar	NA	408	304	216	248	256	160	160
mmu-miR-2146	272	328	304	272	304	288	208	192
mmu-miR-26bStar	320	288	256	272	288	192	144	144
mmu-miR-183Star	NA	NA	NA	NA	304	320	272	224
mmu-miR-31	512	576	568	424	536	640	464	400
mmu-miR-695	328	352	240	272	296	200	272	128
mmu-miR-18a	392	384	288	336	312	296	272	200
mmu-miR-674Star	480	688	856	448	576	752	512	456
mmu-miR-34b-5p	NA	320	264	288	320	328	216	128
mmu-miR-2134	NA	400	288	304	272	272	216	200
mmu-miR-191	1776.5	2409	3065	1432	1736	2625	2081	1632
mmu-miR-302c	312	368	288	328	272	288	176	240
mmu-miR-211	352	312	240	272	240	224	160	120
mmu-miR-376aStar	NA	NA	NA	NA	NA	248	184	208
mmu-miR-466b-3-3p	NA	NA	NA	NA	NA	1072	728	616
mmu-miR-465c-5p	328	344	264	280	296	208	224	176
mmu-miR-495	640	1032	1200	496	712	1104	696	688
mmu-miR-34b-3p	304	392	576	272	360	400	288	320
mmu-miR-194	496	568	544	416	576	680	480	416
mmu-miR-873	384	368	392	352	304	312	272	200
mmu-miR-452	384	424	264	256	240	352	224	192
mmu-miR-674Star	512	640	704	488	544	704	496	416
mmu-miR-330	328	320	336	256	352	288	232	320
mmu-miR-1900	368	360	272	272	240	224	232	184
mmu-miR-193b	480	560	440	512	448	480	368	328
mmu-miR-1968	432	368	280	368	272	304	208	128
mmu-miR-654-3p	440	280	304	272	256	240	208	184
mmu-miR-1956	464	440	336	376	312	408	264	240
mmu-miR-466a-3p	NA	728	1032	608	832	1080	680	640
mmu-let-7aStar	NA	296	288	288	240	256	128	144
mmu-miR-467bStar	1336	2193	3137	1808.5	2769	4353	2737	2769
mmu-miR-1933-3p	392	384	448	432	272	416	288	208
mmu-miR-669f	984	1376	2113	1064	1761	2985	1712	1264
mmu-miR-1960	352	368	320	304	232	296	400	288
mmu-miR-152	472	512	432	480	408	480	408	328
mmu-miR-744Star	344	360	416	256	304	256	208	208
mmu-miR-99b	1000	1328	1576	864	1168	1808.5	1200	1088
mmu-miR-466a-3p	512	656	936	512	744	1120	744	632
mmu-miR-1274a	496	528	576	400	512	512	352	392
mmu-let-7c	2609	2905	4337	1712.5	2793	4969	2225	2505
mmu-miR-2145	392	432	320	304	328	336	272	240
mmu-miR-191Star	400	376	328	320	232	272	200	208
mmu-miR-669j	NA	592	472	480	384	512	432	224
mmu-miR-491	560	400	336	336	296	296	248	224
mmu-miR-92aStar	480	344	280	248	264	184	176	208
mmu-miR-377	NA	NA	520	424	440	592	440	280
mmu-miR-501-3p	NA	NA	384	512	384	592	432	208
mmu-miR-511	416	376	272	288	288	240	176	176
mmu-miR-291b-5p	400	376	256	296	352	296	256	240
mmu-miR-714	496	472	376	376	320	472	368	352
mmu-miR-1937b	15452	22277	20565	16908	21165	23878	16484	17908
mmu-miR-590-3p	400	368	288	288	312	272	208	160
mmu-miR-1894-5p	808	1320	1985	1408	1328	2409	1264	1304
mmu-miR-376b	704	816	864	456	896	1024	736	704
mmu-let-7a	1889	1881	2561	1048	1664	3169	1592	2049
mmu-miR-467dStar	1008	1464	1961	1184	2201	3705	2201	2137
mmu-miR-1946b	528	688	488	520	480	576	472	328
mmu-miR-1896	416	392	360	320	336	328	280	240
mmu-miR-141Star	360	472	352	336	320	352	264	192
mmu-miR-190	336	384	304	232	208	168	208	176
mmu-miR-376c	408	440	320	280	384	384	248	208
mmu-miR-297cStar	576	592	952	520	992	1152	848	704
mmu-miR-883a-3p	408	440	312	416	288	384	336	256
mmu-miR-425	480	520	688	400	544	624	440	376
mmu-miR-669k	544	624	544	560	400	592	496	272
mmu-miR-672	408	288	288	248	352	288	248	256
mmu-miR-1941-5p	304	336	256	280	304	232	176	192
mmu-miR-195	1000	1160	1512	752	1504	1712	1080	960
mmu-miR-127	728	944	1200	528	1368	1312	744	784
mmu-miR-453	368	304	232	240	344	256	288	152
mmu-miR-203Star	336	336	304	320	216	256	184	264
mmu-miR-674	464	464	480	328	616	480	368	392
mmu-miR-1935	384	368	320	304	360	256	240	208
mmu-miR-181a	784	920	1200	592	1184	1248	736	944
mmu-miR-615-5p	416	368	360	304	272	352	288	168
mmu-miR-1898	352	352	288	192	256	280	216	224
mmu-miR-100	864	1040	1753	648	864	1872.5	992	1216
mmu-miR-717	336	448	376	424	336	384	304	208
mmu-miR-615-3p	392	392	256	304	368	224	160	176
mmu-miR-140	360	344	304	304	320	264	248	160
mmu-miR-542-3p	336	352	272	288	312	288	208	200
mmu-miR-218-2Star	416	416	336	368	328	296	240	216
mmu-miR-669g	352	448	240	288	304	280	208	192
mmu-miR-17Star	496	592	352	528	352	448	360	256
mmu-miR-487b	752	880	1328	624	784	1504	960	936
mmu-miR-568	416	392	312	272	352	384	336	312
mmu-miR-759	432	400	400	392	296	496	288	208
mmu-miR-1306	288	328	280	192	272	352	208	256
mmu-miR-669h-5p	336	384	320	376	312	312	224	176
mmu-miR-501-5p	304	328	272	320	288	288	224	192
mmu-miR-669j	480	512	488	584	384	632	432	256
mmu-miR-376bStar	328	320	304	272	296	288	272	224
mmu-miR-299Star	384	400	368	312	416	424	400	256
mmu-miR-615-5p	344	416	320	328	288	344	256	128
mmu-miR-133b	352	328	280	320	328	336	296	256
mmu-miR-20aStar	376	408	384	384	296	368	280	256
mmu-miR-2134	416	304	296	336	304	320	208	208
mmu-miR-1190	440	512	328	408	432	480	296	336
mmu-miR-654-3p	352	312	272	240	296	320	224	216
mmu-miR-2135	376	320	296	288	360	376	256	272
mmu-miR-434-3p	2113	2401	4457	1712	3321	5009	3553	3521
mmu-miR-295Star	312	392	312	288	336	320	208	224
mmu-miR-1981	368	360	312	304	336	320	272	232
mmu-miR-30c-1Star	328	352	352	352	320	288	304	192
mmu-miR-384-5p	608	544	736	472	544	928	512	560
mmu-miR-301a	440	472	416	408	456	672	408	392
mmu-miR-1946b	592	536	432	624	464	648	456	288
mmu-miR-758	328	320	320	272	272	288	224	224
mmu-miR-590-5p	384	352	400	400	336	472	272	208
mmu-miR-2139	336	432	368	352	272	384	304	240
mmu-miR-1946a	568	584	432	632	448	680	544	384
mmu-miR-691	408	440	368	376	384	520	360	360
mmu-let-7c-2Star	288	304	272	328	344	248	200	240
mmu-miR-92aStar	320	312	304	296	328	280	216	208
mmu-miR-876-3p	336	288	288	280	336	304	256	208
mmu-miR-574-5p	952	936	800	944	944	1536	1704	2033
mmu-miR-2133	568	608	464	560	560	656	528	304
mmu-miR-302cStar	336	360	376	296	320	352	224	224
mmu-miR-509-5p	344	384	352	360	288	368	304	208
mmu-miR-654-3p	328	344	272	304	288	296	272	208
mmu-miR-148aStar	NA	NA	NA	NA	NA	NA	NA	248
mmu-miR-369-5p	NA	NA	NA	NA	NA	NA	NA	400
mmu-miR-505	NA	NA	NA	NA	NA	NA	NA	168
mmu-miR-20aStar	464	472	344	328	320	480	320	208
mmu-miR-758	400	336	304	288	296	296	240	176
mmu-miR-409-3p	480	464	616	392	560	712	584	552
mmu-miR-335-3p	320	320	264	288	224	248	248	224
mmu-miR-107	1168	1624	2353	976	1985	3497	2369	1937
mmu-miR-466e-3p	840	1040	1344	608	1040	1472	1168	1800
mmu-miR-466b-5p	360	384	296	352	352	328	400	248
mmu-miR-125a-5p	4145	4241	8826	3177	4257	9266	5161	6290
mmu-miR-546	368	360	352	336	320	352	304	224
mmu-miR-878-3p	672	944	1112	664	912	1424	1088	1168
mmu-miR-1933-3p	480	464	480	368	416	496	360	408
mmu-miR-1968	384	352	312	344	352	360	280	224
mmu-miR-667	2361	3265	4825	2137	3361	5953	3609	5425
mmu-miR-207	592	576	1120	400	608	888	488	1488
mmu-miR-139-3p	352	424	384	376	368	392	344	240
mmu-miR-1936	352	360	368	328	336	408	304	304
mmu-miR-325	336	384	432	376	376	352	272	360
mmu-miR-1937b	16860	22973	16868	14595	20021	19492.5	14147	17556
mmu-miR-466f-5p	424	544	560	480	464	704	360	480
mmu-miR-466b-5p	304	440	304	352	288	304	264	240
mmu-miR-329	NA	NA	1768	768	1376	1873	1184	1424
mmu-miR-432	NA	NA	328	272	320	320	272	192
mmu-miR-467a	352	464	328	368	280	384	424	256
mmu-miR-92a	368	400	416	312	336	400	296	256
mmu-miR-1971	368	368	304	368	296	384	256	320
mmu-miR-103	1937	3201	3505	1728	3329	5097	2521	3977
mmu-miR-10aStar	320	344	312	272	264	304	192	232
mmu-miR-331-3p	368	560	496	416	448	576	416	384
mmu-miR-199a-3p	344	400	320	336	280	360	280	288
mmu-miR-467eStar	656	1016	1704	808	1448	1985	1280	1496
mmu-miR-183	248	296	296	376	256	344	296	224
mmu-miR-668	344	336	360	384	368	400	336	336
mmu-miR-329	NA	NA	NA	NA	1352	2145	1240	1232
mmu-miR-466e-3p	NA	NA	NA	NA	880	1520	1000	992
mmu-miR-429	280	320	320	400	216	256	248	216
mmu-miR-1187	576	544	912	824	592	1544	568	776
mmu-miR-1957	272	344	256	288	256	296	232	144
mmu-miR-23a	1608	1760	2761	1184	1921	2689	1881	2193
mmu-miR-881Star	400	464	336	416	256	496	280	272
mmu-miR-686	352	440	360	352	296	464	288	296
mmu-miR-467dStar	1184	1888.5	3425	1592	2721	4065	3009	4049
mmu-miR-872	280	296	256	296	336	256	216	192
mmu-miR-335-5p	1016	1456	1792.5	816	1216	2465	1336	1720
mmu-miR-100	936	1064	1224	624	864	1472	800	1144
mmu-miR-342-3p	1376	2321	2745	1352	1632	2977	1712	2137
mmu-miR-296-3p	336	392	312	320	352	416	304	344
mmu-miR-23a	1424	2257	2353	1112	2105	2529	1712	2065
mmu-miR-466c-3p	720	824	1360	720	1008	1504	896	1160
mmu-miR-698	336	408	344	256	304	280	256	176
mmu-miR-720	6145	9794	9666	5745	7954	9234	5889	10442
mmu-miR-367	272	400	336	296	312	336	304	200
mmu-miR-873	352	408	352	328	344	464	304	224
mmu-miR-702	496	560	1064	448	568	816	496	504
mmu-miR-673-3p	288	376	384	344	288	368	240	176
mmu-miR-715	NA	NA	NA	NA	NA	960	840	384
mmu-miR-451	NA	NA	NA	NA	NA	384	248	208
mmu-miR-199bStar	312	344	272	304	288	296	208	176
mmu-miR-154	312	320	368	280	272	304	192	248
mmu-miR-496	328	400	336	320	304	328	272	264
mmu-miR-421	384	448	384	408	336	464	304	416
mmu-miR-151-3p	304	464	320	328	320	432	352	296
mmu-miR-2138	352	392	296	320	336	288	288	248
mmu-miR-19aStar	248	392	296	280	344	272	192	160
mmu-miR-770-5p	384	480	432	400	352	464	352	296
mmu-miR-466c-3p	576	784	1352	704	784	1328	832	1120
mmu-miR-138Star	496	528	768	464	440	864	592	672
mmu-miR-669k	432	560	616	544	368	624	472	288
mmu-miR-486	520	576	720	480	688	544	384	408
mmu-miR-467g	936	1016	1752.5	848	856	1616	928	1504
mmu-miR-338-3p	368	464	440	368	544	496	352	320
mmu-miR-30c-2Star	304	336	336	304	400	368	184	280
mmu-miR-1936	288	352	288	296	336	280	240	216
mmu-miR-1839-3p	368	416	304	304	496	392	240	328
mmu-miR-297aStar	752	848	1568	624	1120	1456	888	1040
mmu-miR-9	NA	NA	NA	NA	NA	592	392	360
mmu-miR-331-3p	392	608	480	424	400	496	408	368
mmu-miR-1946b	504	584	456	528	368	512	456	312
mmu-miR-1965	344	408	368	432	272	424	304	240
mmu-miR-376c	352	424	320	328	288	368	288	224
mmu-miR-574-3p	2777	2217	3817	1833	3001	4505	3425	4001
mmu-miR-2140	280	440	256	272	192	256	184	192
mmu-miR-143	584	696	512	488	528	624	416	496
mmu-miR-92aStar	NA	NA	NA	NA	320	264	168	208
mmu-miR-1946a	NA	NA	NA	NA	432	568	432	304
mmu-miR-1894-5p	1712	1232	2681	848	1192	2641	1360	1536
mmu-miR-466e-5p	336	352	288	296	224	296	208	192
mmu-miR-220	400	512	448	360	320	488	352	232
mmu-miR-220	512	576	416	288	352	656	344	320
mmu-miR-23b	2321	2417	4641	1777	2857	4505	2553	2321
mmu-miR-200cStar	344	368	352	312	312	360	304	224
mmu-miR-466i	5233	5265	6017	3961	5025	8002	5329	6169
mmu-miR-1894-3p	432	520	464	400	528	720	384	672
mmu-miR-7b	NA	NA	NA	NA	NA	304	240	224
mmu-miR-297b-5p	NA	NA	NA	NA	NA	400	160	144
mmu-miR-216b	392	528	424	400	288	440	336	208
mmu-miR-146a	400	464	336	248	296	352	272	240
mmu-miR-667	928	1809	3377	1312	2489	3673	2777	3417
mmu-miR-466c-5p	368	448	504	416	344	608	272	232
mmu-miR-125b-5p	7874	9642	13683	6009	8650	13723	7322	8674
mmu-miR-107	896	1384	1608	848	1296	1552	1136	1120
mmu-miR-670	344	304	280	256	288	288	184	176
mmu-miR-760	328	344	344	288	280	288	232	192
mmu-miR-22	1440	2105	2577	1088	2273	2713	1704	2105
mmu-miR-135a	328	352	224	216	312	168	176	176
mmu-miR-291b-3p	416	328	296	272	264	272	192	152
mmu-miR-184	416	336	248	256	288	256	168	160
mmu-miR-744	1176	1232	1232	848	1064	1376	1336	1040
mmu-miR-125a-3p	NA	320	304	296	256	320	208	160
mmu-miR-195	NA	1168	1400	848	1272	1520	1160	1040
mmu-miR-1893	432	456	320	360	272	352	288	264
mmu-miR-370	NA	400	384	304	336	320	288	240
mmu-miR-338-5p	368	336	336	320	304	272	360	192
mmu-miR-467g	664	1008	1488	784	1080	1744	1448	1384
mmu-miR-669j	464	568	528	496	408	608	616	304
mmu-miR-20bStar	472	456	384	408	272	384	304	192
mmu-miR-449b	376	328	344	272	288	224	192	144
mmu-miR-711	448	528	392	456	272	496	344	216
mmu-miR-367	400	416	384	376	280	304	272	224
mmu-let-7f	1136	1168	1680	856	1336	1688	784	992
mmu-miR-721	384	424	360	304	288	360	288	208
mmu-miR-199a-5p	NA	336	272	280	296	264	288	192
mmu-miR-183	544	320	336	272	240	216	208	200
mmu-miR-374Star	384	464	296	264	304	208	160	176
mmu-miR-574-5p	NA	NA	2601	1520	2081	2689	1616	1792
mmu-miR-133a	NA	NA	392	344	312	336	288	192
mmu-miR-148aStar	704	376	320	296	344	256	176	240
mmu-miR-297b-3p	1120	816	1312	624	1216	1504	1024	992
mmu-miR-1954	648	584	432	432	344	448	328	272
mmu-miR-197	NA	1096	2745	744	1929	2721	1760	2513
mmu-miR-764-5p	664	408	272	304	272	264	176	224
mmu-miR-7aStar	480	536	544	400	504	616	400	336
mmu-miR-126-3p	912	1224	1600	816	1512	2177	896	1392
mmu-miR-196aStar	464	464	368	392	344	440	336	248
mmu-miR-135b	368	368	320	288	296	256	272	200
mmu-miR-1895	2169	2777	1921	1873	3697	5081	3137	3521
mmu-miR-879Star	400	368	352	352	344	320	232	184
mmu-miR-125bStar	368	376	304	336	288	304	224	248
mmu-miR-100	840	960	1328	552	672	1376	768	808
mmu-miR-541	464	512	608	352	496	624	400	424
mmu-miR-501-3p	512	624	464	488	304	552	400	240
mmu-miR-218-1Star	400	368	288	344	264	288	280	216
mmu-miR-15bStar	384	376	272	328	240	280	256	112
mmu-miR-130bStar	368	320	288	288	280	280	208	160
mmu-miR-181c	376	376	336	352	352	376	288	272
mmu-miR-211	360	352	288	240	224	224	224	96
mmu-miR-582-5p	360	400	288	312	240	224	256	152
mmu-miR-1966	424	400	400	296	400	304	224	256
mmu-miR-30c	1704	1808.5	3305	1392	2481	4049	2233	1504
mmu-miR-664	392	392	448	272	312	320	344	256
mmu-miR-669h-3p	712	784	1248	760	688	1360	1104	800
mmu-miR-137	712	776	864	472	648	1088	544	496
mmu-miR-411Star	488	488	544	312	392	448	376	320
mmu-miR-376aStar	400	368	256	256	256	224	184	192
mmu-miR-28	432	448	424	336	368	400	328	184
mmu-miR-138Star	528	640	592	424	592	872	704	520
mmu-miR-702	560	600	592	512	648	784	688	480
mmu-miR-33Star	352	368	336	320	328	288	264	240
mmu-miR-215	384	376	304	232	272	352	168	208
mmu-miR-450a-5p	336	320	264	272	304	232	240	144
mmu-miR-1188	416	288	368	336	320	272	168	240
mmu-miR-214Star	416	352	368	312	328	400	280	240
mmu-miR-146bStar	496	520	496	488	408	544	440	272
mmu-miR-466e-3p	768	720	1072	672	912	1456	1024	784
mmu-miR-1928	304	344	328	312	240	352	296	208
mmu-miR-673-3p	400	400	336	320	208	368	240	224
mmu-miR-2183	352	400	456	352	272	360	256	272
mmu-miR-136Star	352	400	368	368	280	352	288	240
mmu-miR-466k	384	400	320	288	352	360	272	256
mmu-miR-466h	400	504	432	456	416	656	400	368
mmu-miR-15aStar	384	512	408	376	376	488	416	256
mmu-miR-188-3p	416	480	352	400	336	448	384	288
mmu-miR-488	320	344	288	280	336	320	320	176
mmu-miR-876-5p	336	304	304	320	272	320	240	168
mmu-miR-99bStar	320	336	368	352	296	400	224	224
mmu-miR-199bStar	320	248	352	368	240	288	160	208
mmu-miR-297aStar	864	808	1104	592	1184	1712	1040	952
mmu-miR-15a	528	640	560	544	656	784	512	544
mmu-let-7c-2Star	296	304	272	296	272	264	208	200
mmu-miR-381	480	584	576	480	512	912	568	520
mmu-miR-2132	400	344	336	304	408	400	336	232
mmu-miR-155	328	336	304	312	312	320	224	184
mmu-miR-532-5p	352	376	424	312	400	384	320	296
[truncated: 3,681 more rows]

## Sheet: Fig 1F
	control miR-1192	stress miR-1192		control miR-1224	stress miR-1224		control miR-1892	stress miR-1892		control miR-1894-3P	stress miR-1894-3P		control miR-483-5P	stress miR-483-5P
	95.4684	192.932		109.631	201.761		95.5953	263.904		87.8902	226.384		102.305	280.475
	111.195	223.162		100.881	252.739		76.3136	243.684		95.5133	257.357		107.391	288.36
	94.8089	214.319		89.3568	197.609		127.9	311.668		116.374	274.875		90.3045	235.034
	Unpaired t test			Unpaired t test			Unpaired t test			Unpaired t test			Unpaired t test
	P value	0.0005		P value	0.0033		P value	0.0023		P value	0.0008		P value	0.0006
	P value summary	***		P value summary	**		P value summary	**		P value summary	***		P value summary	***
	Significantly different (P < 0.05)?	Yes		Significantly different (P < 0.05)?	Yes		Significantly different (P < 0.05)?	Yes		Significantly different (P < 0.05)?	Yes		Significantly different (P < 0.05)?	Yes
	One- or two-tailed P value?	Two-tailed		One- or two-tailed P value?	Two-tailed		One- or two-tailed P value?	Two-tailed		One- or two-tailed P value?	Two-tailed		One- or two-tailed P value?	Two-tailed
	t, df	t=10.48, df=4		t, df	t=6.295, df=4		t, df	t=6.882, df=4		t, df	t=9.246, df=4		t, df	t=9.656, df=4

## Sheet: Fig 3A
	Cytosol CRTL	Cytosol Stress	Synapse CRTL	Synapse Stress
Animal 1	0.335974	0.20256	7.06858	13.2362
Animal 2	0.417955	4.71226	3.74878	25.9876
Animal 3	1.46046	1.15649	6.37056	18.6541
Animal 4	1.78561	1.55088	2.00892	8.21961
Two-way ANOVA	Ordinary
Alpha	0.05
Source of Variation	% of total variation	P value	P value summary	Significant?
Interaction	14.29	0.0221	*	Yes
cytosol/synaptosome	41.41	0.0008	***	Yes
control/stress	19.47	0.0098	**	Yes
ANOVA table	SS	DF	MS	F (DFn, DFd)	P value
Interaction	117.1	1	117.1	F (1, 12) = 6.905	P=0.0221
cytosol/synaptosome	339.2	1	339.2	F (1, 12) = 20.01	P=0.0008
control/stress	159.5	1	159.5	F (1, 12) = 9.410	P=0.0098
Tukey's multiple comparisons test	Mean Diff.	95.00% CI of diff.	Below threshold?	Summary	Adjusted P Value
cytosol:control vs. cytosol:stress	-0.9055	-9.550 to 7.739	No	ns	0.989
cytosol:control vs. synapse:control	-3.799	-12.44 to 4.845	No	ns	0.5772
cytosol:control vs. synapse:stress	-15.52	-24.17 to -6.880	Yes	***	0.0009
cytosol:stress vs. synapse:control	-2.894	-11.54 to 5.750	No	ns	0.7557
cytosol:stress vs. synapse:stress	-14.62	-23.26 to -5.975	Yes	**	0.0015
synapse:control vs. synapse:stress	-11.73	-20.37 to -3.081	Yes	**	0.0079

## Sheet: Fig 3B
	Scramble	Scramble	Scramble	Scramble	Scramble	Scramble	Scramble	Scramble	Scramble	Scramble	Scramble	Scramble	Scramble	Scramble	Scramble	Scramble	Scramble	Scramble	Scramble	Scramble	Scramble	average	SEM
Distance	Number of intersections
0	0	0	0	0	0	0	0	0	0	0	0	0	0	0	0	0	0	0	0	0	0	0	0
10	13	18	7	6	18	7	7	5	6	12	9	9	10	8	6	10	9	6	8	7	11	9.14286	0.790677
20	9	13	9	10	7	5	5	5	8	9	8	15	12	11	8	13	12	6	17	12	29	10.619	1.16798
30	14	18	7	7	7	8	8	5	12	7	8	14	10	14	10	14	22	10	9	14	30	11.8095	1.28845
40	16	30	5	7	12	15	15	4	12	11	8	17	10	15	9	14	27	12	14	24	22	14.2381	1.48949
50	14	35	2	8	10	14	14	5	12	12	7	12	11	17	8	14	28	12	9	18	26	13.7143	1.70174
60	20	19	2	9	13	13	13	4	7	9	9	12	10	14	6	12	43	22	10	27	28	14.381	2.07189
70	23	21	1	5	12	10	10	2	10	13	9	10	8	15	8	9	29	14	14	42	30	14.0476	2.17176
80	14	27	1	6	14	9	9	3	15	10	8	9	10	12	6	7	37	13	13	36	29	13.7143	2.1943
90	19	46	1	2	12	7	7	4	10	10	8	5	8	10	6	6	42	16	18	34	42	14.9048	3.03308
100	16	23	1	2	10	6	6	0	15	4	8	5	7	11	6	4	30	18	11	27	50	12.381	2.61359
110	15	50	15	4	7	3	3	2	5	4	16	6	6	12	5	3	16	11	10	27	36	12.1905	2.65708
120	14	22	21	5	4	0	0	4	2	3	7	5	5	13	4	2	11	7	4	25	21	8.52381	1.69399
130	7	18	8	6	2	10	10	4	3	3	3	4	4	11	4	1	6	2	3	15	27	7.19048	1.38636
140	6	24	6	4	0	10	10	6	0	2	9	4	2	11	3	1	3	0	2	15	18	6.47619	1.39492
150	1	5	12	7	0	15	15	6	0	2	12	3	2	7	4	0	2	0	0	13	16	5.80952	1.24522
160	0	2	9	7	0	22	22	4	0	1	7	2	2	7	3	0	0	0	0	11	15	5.42857	1.51276
170	0	1	6	4	0	8	8	3	0	1	2	1	1	7	3	0	0	0	0	5	16	3.14286	0.884485
180	0	0	4	4	0	4	4	1	0	0	0	0	0	6	2	0	0	0	0	2	8	1.66667	0.522509
190	0	0	4	4	0	2	2	1	0	0	0	0	0	4	1	0	0	0	0	0	2	0.952381	0.319793
200	0	0	3	3	0	1	1	1	0	0	0	0	0	1	1	0	0	0	0	0	0	0.52381	0.202591
210	0	0	1	1	0	0	0	0	0	0	0	0	0	1	0	0	0	0	0	0	0	0.142857	0.0782461
220	0	0	1	2	0	0	0	0	0	0	0	0	0	0	0	0	0	0	0	0	0	0.142857	0.104328
230	0	0	1	1	0	0	0	0	0	0	0	0	0	0	0	0	0	0	0	0	0	0.0952381	0.0656383
240	0	0	0	0	0	0	0	0	0	0	0	0	0	0	0	0	0	0	0	0	0	0	0
	mir483	mir483	mir483	mir483	mir483	mir483	mir483	mir483	mir483	mir483	mir483	mir483	mir483	mir483	mir483	mir483	mir483	mir483	mir483	mir483	mir483	mir483	mir483	mir483	mir483	mir483	mir483	mir483	mir483	mir483	mir483	mir483	mir483	mir483	average	SEM
Distance	Number of intersections
0	0	0	0	0	0	0	0	0	0	0	0	0	0	0	0	0	0	0	0	0	0	0	0	0	0	0	0	0	0	0	0	0	0	0	0	0
10	7	11	14	4	9	8	11	7	16	9	9	6	5	7	7	10	6	6	4	9	4	3	4	5	4	4	8	3	9	19	9	9	5	7	6.7619	0.613344
20	7	14	18	4	8	9	11	9	15	12	8	5	5	8	9	15	13	11	4	8	15	5	5	10	8	6	12	14	13	26	17	13	5	7	10.6667	0.89333
30	5	12	12	5	7	11	13	17	15	8	10	5	8	9	10	11	16	21	7	10	11	9	9	15	13	10	13	11	9	20	21	19	8	13	12.619	0.754352
40	6	14	10	6	10	12	13	19	18	8	12	6	9	13	13	15	17	21	15	15	15	11	7	15	13	9	17	13	14	25	20	17	5	17	14.619	0.773602
50	7	12	8	9	11	12	16	26	15	8	16	7	10	14	11	22	15	17	12	19	17	10	13	15	15	9	21	9	15	33	15	13	13	19	15.5714	0.921271
60	6	12	7	9	8	7	14	28	25	5	16	8	12	11	11	13	12	17	16	11	17	9	10	18	12	10	24	24	22	37	21	17	19	19	16.6667	1.13932
70	8	11	6	8	9	7	16	25	24	5	14	8	11	11	17	14	14	18	14	16	24	10	11	22	9	10	22	20	15	38	19	13	17	14	16.5714	1.11219
80	10	9	3	8	10	7	11	19	21	5	14	9	14	6	15	17	14	14	16	22	28	11	10	22	10	10	27	27	15	30	14	11	18	16	16.8095	1.16141
90	13	8	1	8	9	3	12	20	21	3	13	9	12	6	12	18	8	9	16	29	34	11	5	19	8	17	28	25	17	32	13	15	19	18	17.0952	1.44803
100	15	7	1	8	7	1	9	15	19	3	13	9	10	4	11	15	5	11	16	21	23	11	8	15	10	9	20	21	13	26	9	8	7	13	13.1429	1.04781
110	13	7	1	7	8	1	5	11	15	2	11	9	8	4	8	11	7	14	9	12	23	14	2	10	8	8	14	22	4	14	11	10	6	7	10.381	0.909874
120	13	6	2	5	8	1	4	11	15	1	10	7	5	2	5	10	4	6	4	11	16	12	1	7	6	8	5	11	3	7	6	5	2	2	6.33333	0.662733
130	16	4	0	2	8	0	2	8	14	0	10	8	5	2	2	4	5	4	3	10	4	7	1	4	2	3	2	2	0	5	3	7	1	1	3.42857	0.411495
140	8	3	0	2	9	0	1	7	16	0	5	11	6	2	1	2	1	9	1	5	0	2	1	1	0	1	1	0	0	3	3	6	0	1	1.90476	0.390719
150	8	2	0	2	7	0	0	7	12	0	3	6	5	1	0	0	0	3	1	0	0	0	0	1	0	0	0	0	0	2	1	0	0	0	0.428571	0.139024
160	8	1	0	2	6	0	0	5	7	0	2	5	1	1	0	0	0	0	3	0	0	0	0	0	0	0	0	0	0	0	0	0	0	0	0.190476	0.116557
170	7	0	0	2	4	0	0	8	4	0	0	3	0	1	0	0	0	0	0	0	0	0	0	0	0	0	0	0	0	0	0	0	0	0	0.047619	0.0374241
180	8	0	0	2	3	0	0	7	4	0	0	3	0	1	0	0	0	0	0	0	0	0	0	0	0	0	0	0	0	0	0	0	0	0	0.047619	0.0374241
190	3	0	0	1	2	0	0	2	2	0	0	0	0	1	0	0	0	0	0	0	0	0	0	0	0	0	0	0	0	0	0	0	0	0	0.047619	0.0374241
200	1	0	0	1	1	0	0	0	1	0	0	0	0	1	0	0	0	0	0	0	0	0	0	0	0	0	0	0	0	0	0	0	0	0	0.047619	0.0374241
210	2	0	0	0	1	0	0	0	1	0	0	0	0	0	0	0	0	0	0	0	0	0	0	0	0	0	0	0	0	0	0	0	0	0	0	0
220	1	0	0	0	1	0	0	0	0	0	0	0	0	0	0	0	0	0	0	0	0	0	0	0	0	0	0	0	0	0	0	0	0	0	0	0
230	1	0	0	0	1	0	0	0	0	0	0	0	0	0	0	0	0	0	0	0	0	0	0	0	0	0	0	0	0	0	0	0	0	0	0	0
240	1	0	0	0	0	0	0	0	0	0	0	0	0	0	0	0	0	0	0	0	0	0	0	0	0	0	0	0	0	0	0	0	0	0	0	0
250	1	0	0	0	0	0	0	0	0	0	0	0	0	0	0	0	0	0	0	0	0	0	0	0	0	0	0	0	0	0	0	0	0	0	0	0
260	1	0	0	0	0	0	0	0	0	0	0	0	0	0	0	0	0	0	0	0	0	0	0	0	0	0	0	0	0	0	0	0	0	0	0	0
270	1	0	0	0	0	0	0	0	0	0	0	0	0	0	0	0	0	0	0	0	0	0	0	0	0	0	0	0	0	0	0	0	0	0	0	0
280	1	0	0	0	0	0	0	0	0	0	0	0	0	0		0	0	0	0	0	0	0	0	0	0	0	0	0	0	0	0	0	0	0	0	0
	Mixed-effects model (REML)	Matching: Stacked
	Assume sphericity?	Yes
	Alpha	0.05
	Fixed effects (type III)	P value	P value summary	Statistically significant (P < 0.05)?	F (DFn, DFd)
	distance from soma	<0.0001	****	Yes	F (28, 1483) = 94.01
	control/miR	0.2449	ns	No	F (1, 53) = 1.383
	distance from soma x control/miR	0.0979	ns	No	F (28, 1483) = 1.364
	Random effects	SD	Variance
	NEURON	2.557	6.537
	Residual	4.348	18.91
	Two-stage linear step-up procedure of Benjamini, Krieger and Yekutieli	Predicted (LS) mean diff.	Discovery?	q value	Individual P Value
	control - miR
	0	2.665e-15	No	>0.9999	>0.9999
	10	1.555	No	>0.9999	0.267
	20	0.3543	No	>0.9999	0.8002
	30	0.2507	No	>0.9999	0.8579
	40	1.003	No	>0.9999	0.4739
	50	-0.521	No	>0.9999	0.7098
	60	-0.5308	No	>0.9999	0.7046
	70	-0.6583	No	>0.9999	0.6383
	80	-0.7857	No	>0.9999	0.5747
	90	0.4636	No	>0.9999	0.7406
	100	0.8221	No	>0.9999	0.5571
	110	2.896	No	0.2744	0.0387
	120	2.024	No	0.6459	0.1485
	130	2.808	No	0.2744	0.045	*p<0.05
	140	3.3	No	0.1883	0.0185	*p<0.05
	150	4.015	No	0.0637	0.0042	**p<0.01
	160	4.223	No	0.0637	0.0026	**p<0.01
	170	2.29	No	0.5182	0.1021
	180	0.8431	No	>0.9999	0.5471
	190	0.6289	No	>0.9999	0.6534
	200	0.3768	No	>0.9999	0.7879
	210	0.02521	No	>0.9999	0.9856
	220	0.08403	No	>0.9999	0.9521
	230	0.03641	No	>0.9999	0.9793
	240	-0.02941	No	>0.9999	0.9832
	250	-0.02941	No	>0.9999	0.9832
	260	-0.02941	No	>0.9999	0.9832
	270	-0.02941	No	>0.9999	0.9832
	280	-0.006905	No	>0.9999	0.9961

## Sheet: Fig 3D
	scrambled						miR483-5p
	stubby_Percentage	mushroom_Percentage	thin_Percentage	filopodia _Percentage	branched_Percentage		stubby_Percentage	mushroom_Percentage	thin_Percentage	filopodia _Percentage	branched_Percentage
	0	10.5263	21.0526	52.6316	15.7895		0	26.9231	38.4615	30.7692	3.84615
	5.55556	0	38.8889	38.8889	16.6667		0	42.8571	28.5714	28.5714	0
	0	5.55556	33.3333	33.3333	27.7778		11.1111	18.5185	59.2593	11.1111	0
	0	0	30	60	10		0	33.3333	50	8.33333	8.33333
	0	0	0	96.5517	3.44828		10.3448	44.8276	27.5862	13.7931	3.44828
	0	0	49.1228	49.1228	1.75439		19.3548	51.6129	22.5806	6.45161	0
	0	0	36.6667	63.3333	0		9.09091	36.3636	45.4545	9.09091	0
	0	0	40.9091	54.5455	4.54545		10.5263	47.3684	31.5789	10.5263	0
	18.1818	18.1818	9.09091	36.3636	18.1818		30.7692	23.0769	38.4615	7.69231	0
	0	0	66.6667	33.3333	0		25	41.6667	25	8.33333	0
	0	0	50	41.6667	8.33333		0	28.5714	50	21.4286	0
	0	0	50	50	0		0	31.8182	45.4545	18.1818	4.54545
	0	16.6667	41.6667	41.6667	0		0	100	0	0	0
	0	0	53.3333	33.3333	13.3333		0	27.2727	63.6364	9.09091	0
	0	10	45	40	5		0	22.2222	55.5556	11.1111	11.1111
	0	13.6364	22.7273	54.5455	9.09091		6.66667	26.6667	66.6667	0	0
	0	0	37.5	62.5	0		14.2857	57.1429	28.5714	0	0
	14.7059	8.82353	20.5882	52.9412	2.94118		0	39.1304	39.1304	21.7391	0
	0	28	40	28	4		0	60	20	20	0
	0	19.0476	76.1905	4.7619	0		0	52.6316	15.7895	31.5789	0
	0	20	60	15	5		0	40	25	25	10
	0	21.4286	42.8571	35.7143	0		0	28	48	12	12
	0	29.4118	41.1765	29.4118	0		0	49.0196	39.2157	11.7647	0
	0	41.3793	13.7931	44.8276	0		0	41.1765	29.4118	29.4118	0
	0	28.5714	28.5714	42.8571	0		0	20.8333	58.3333	20.8333	0
	0	23.5294	41.1765	35.2941	0		0	40	42.8571	17.1429	0
	0	11.1111	74.0741	14.8148	0		0	38.2353	47.0588	14.7059	0
	18.1818	27.2727	36.3636	18.1818	0		0	25	25	50	0
	0	26.6667	40	33.3333	0		0	26.087	34.7826	30.4348	8.69565
	0	18.1818	72.7273	0	9.09091		0	30.7692	46.1538	23.0769	0
	0	25	16.6667	58.3333	0		0	42.8571	38.0952	9.52381	9.52381
	15.3846	0	0	84.6154	0		0	44.4444	22.2222	22.2222	11.1111
	0	45.4545	18.1818	36.3636	0		0	34.7826	52.1739	13.0435	0
	0	50	12.5	37.5	0		7.69231	53.8462	38.4615	0	0
	0	22.2222	55.5556	11.1111	11.1111		0	50	35	15	0
	0	35.7143	14.2857	50	0		0	41.6667	58.3333	0	0
	0	42.1053	0	57.8947	0		0	75	12.5	12.5	0
	0	68.75	0	31.25	0		0	87.5	0	12.5	0
	0	50	0	50	0		0	75	0	12.5	12.5
	0	71.4286	0	28.5714	0		0	50	0	50	0
	18.1818	81.8182	0	18.1818	0		0	65.2174	0	34.7826	0
	0	47.3684	0	52.6316	0		0	58.3333	41.6667	0	0
	0	56.25	0	43.75	0		0	62.5	25	12.5	0
	0	62.5	0	37.5	0		0	52.6316	26.3158	21.0526	0
	0	45.4545	0	54.5455	0		0	100	0	0	0
	0	50	0	50	0		0	100	0	0	0
	0	52.1739	0	47.8261	0		13.3333	26.6667	26.6667	46.6667	0
	0	50	14.2857	35.7143	0		0	25	0	75	0
	0	54.5455	0	45.4545	0		0	26.3158	15.7895	57.8947	0
	0	62.5	0	37.5	0		27.2727	45.4545	0	36.3636	18.1818
	0	55.5556	0	44.4444	0		0	78.5714	0	21.4286	0
	0	50	0	50	0		0	64.8649	0	32.4324	2.7027
	0	50	0	45	5		0	44.4444	16.6667	36.1111	2.77778
	0	48	0	52	0		0	76	0	20	4
	0	64.7059	0	35.2941	0
	8.69565	26.087	0	73.913	0
	0	33.3333	0	66.6667	0
	7.14286	57.1429	0	42.8571	0
	0	38.4615	0	61.5385	0
		30.0773	22.7958	43.007				46.893	28.8234	19.3277
	Two-way ANOVA	Ordinary
	Alpha	0.05
	Source of Variation	% of total variation	P value	P value summary	Significant?
	Interaction	8.575	<0.0001	****	Yes
	spine morphology	42.34	<0.0001	****	Yes
	control/miR	6.63e-09	0.9998	ns	No
	ANOVA table	SS (Type III)	DF	MS	F (DFn, DFd)	P value
	Interaction	25010	4	6253	F (4, 555) = 24.23	P<0.0001
	spine morphology	123504	4	30876	F (4, 555) = 119.7	P<0.0001
	control/miR	1.934e-05	1	1.934e-05	F (1, 555) = 7.495e-008	P=0.9998
	Residual	143193	555	258
	Bonferroni's multiple comparisons test	Predicted (LS) mean diff.	95.00% CI of diff.	Below threshold?	Summary	Adjusted P Value
	control - miR
	stubby_Percentage	-1.568	-9.387 to 6.251	No	ns	>0.9999
	mushroom_Percentage	-16.89	-24.71 to -9.069	Yes	****	<0.0001
	thin_Percentage	-5.978	-13.80 to 1.841	No	ns	0.2431
	filopodia _Percentage	23.73	15.91 to 31.55	Yes	****	<0.0001
	branched_Percentage	0.7013	-7.118 to 8.520	No	ns	>0.9999

## Sheet: Fig 3F
	scrambled	miR-483-5p
	6.7	8.3
	7.7	6.9
	7.8	10.5
	4.5	11.2
	7.6	11.5
	6.6	12.2
	6	10.4
	5.2	12.2
	4	5.2
	3.6	6.2
	4.8	5.4
	4.6	8.6
	9.6	4.1
	10	6.9
	10.4	3.4
	5.4	4.5
	3.6	7.2
	7.5	11.1
	11.1	7.8
	7.8	11.8
	8.3	9.9
	4.9	12.9
	7.1	9.8
	12.7	7.3
	8.7	7.7
	6.8	8.4
	10.6	9
	8.7	6.3
	6.1	6.4
	6.8	10.2
	4.5	7.6
	4.6	6.8
	4.3	6.1
	5.7	5.9
	6.9	8.8
	5	8.6
	10	4.8
	7.3	5.4
	6.7	7.9
	5.8	5.4
	4.6	4.6
	5	4.9
	7.3	3.9
	11.9	6.2
	9.2	5.2
	10	4.4
	12.6	6.3
	7.2	6.6
	9.1	5.9
	8.2	8.2
	9.4	7
	8.6	9.6
	10.1	10.1
	8.9	7.1
	7.7
	9.1
	9.2
	9.5
	7.6
	Unpaired t test
	P value	0.7778
	P value summary	ns
	Significantly different (P < 0.05)?	No
	One- or two-tailed P value?	Two-tailed
	t, df	t=0.2828, df=111
	How big is the difference?
	Mean of column A	7.478
	Mean of column B	7.604
	Difference between means (B - A) ± SEM	0.1257 ± 0.4445
	95% confidence interval	-0.7552 to 1.007
	R squared (eta squared)	0.0007202
	F test to compare variances
	F, DFn, Dfd	1.119, 53, 58
	P value	0.673
	P value summary	ns
	Significantly different (P < 0.05)?	No

## Sheet: Fig 3G - 1
SCR-Mushroom	SCR-Fiolopodia	SCR-Thin	SCR-Stubby	SCR-Branched	miR-Mushroom	miR-Fiolopodia	miR-Thin	miR-Stubby	miR-Branched	Pgap2-Mushroom	Pgap2-Fiolopodia	Pgap2-Thin	Pgap2-Stubby	Pgap2-Branched
13.3333	0	60	26.6667	0	62.5	0	37.5	0	0	30.2	1.6	55.6	4.8	7.9
17.6471	0	52.9412	29.4118	0	58.3333	0	41.6667	0	0	27.8	3.7	61.1	5.6	1.9
36.3636	0	36.3636	27.2727	0	28.125	0	62.5	9.375	0	13.3	0	80	0	6.7
15	10	50	25	0	45.4545	0	54.5455	0	0	31.1	0	57.8	6.7	4.4
28.5714	7.14286	35.7143	28.5714	0	30.7692	0	69.2308	0	0	30.8	0	57.7	3.8	7.7
30	10	60	0	0	43.9024	0	56.0976	0	0	21.4	0	71.4	7.1	0
22.5806	6.45161	45.1613	25.8065	0	48	0	52	0	0	32	0	60	4	4
30	0	50	20	0	44.898	0	55.102	0	0	21.4	0	71.4	0	7.1
15.1515	0	51.5151	33.3333	0	50.9434	0	49.0566	0	0	25	0	68.8	0	6.3
40	7.5	25	27.5	0	29.6296	0	70.3704	0	0	33.3	0	55.6	2.8	8.3
22.2222	3.7037	44.4444	29.6296	0	53.5714	0	46.4286	0	0	0	0	100	0	0
29.0323	9.67742	38.7097	22.5806	0	36	0	64	0	0	38.1	0	61.9	0	0
23.8095	1.5873	58.7302	15.873	0	35.8491	0	64.1509	0	0	30.4	0	69.6	0	0
30	2	58	10	0	78.7879	0	21.2121	0	0	31.8	0	63.6	4.5	0
30.4348	0	52.1739	13.0435	4.34783	61.2245	2.04082	12.2449	24.4898	0	20	0	77.8	0	2.2
20	0	60	20	0	61.9048	0	19.0476	19.0476	0	15.8	0	78.9	0	5.3
5.88235	0	94.1176	0	0	61.1111	0	16.6667	22.2222	0	33.3	0	66.7	0	0
28.125	0	53.125	18.75	0	33.3333	0	48.4849	18.1818	0	51.6	4.8	33.9	4.8	4.8
12.5	0	62.5	25	0	24.5283	0	60.3774	15.0943	0	22.7	10.9	63.6	2.7	0
17.0732	0	56.0976	26.8293	0	66.6667	0	24.4444	8.88889	0	38	3.3	54.3	3.3	1.1
29.2683	0	60.9756	9.7561	0	35.8974	0	56.4103	7.69231	0	14.3	0	85.7	0	0
23.5294	0	64.7059	11.7647	0	38.8889	0	61.1111	0	0	30.8	0	69.2	0	0
18.1818	0	40.9091	40.9091	0	42.1053	0	36.8421	21.0526	0	48.3	3.4	41.4	3.4	3.4
32.5301	0	46.9879	20.4819	0	33.3333	0	66.6667	0	0	22.6	3.2	71	3.2	0
38.7097	3.22581	38.7097	19.3548	0	37.7778	0	51.1111	11.1111	0	38	4	50	8	0
27.7778	0	72.2222	0	0	39.0244	0	60.9756	0	0	36.4	0	54.5	0	9.1
35.8491	0	45.283	18.8679	0	38.0952	0	61.9048	0	0	42.9	0	57.1	0	0
31.25	0	59.375	9.375	0	36.6667	0	63.3333	0	0	31.3	2.5	61.3	2.5	2.5
12.2449	0	77.551	10.2041	0	40	0	60	0	0	30.2	0	78.3	8.7	0
35	0	45	20	0	33.3333	0	66.6667	0	0	13	8.3	58.3	8.3	0
36.8421	0	36.8421	26.3158	0	27.451	0	72.549	0	0	25	0	63.6	4.5	9.1
31.8182	0	40.9091	27.2727	0	35.8974	0	53.8462	10.2564	0	22.7	5	65	5	15
38.0952	0	42.8571	19.0476	0	67.5676	0	24.3243	8.10811	0	10	0	55.6	22.2	0
35.2941	0	41.1765	23.5294	0	45.4545	0	50	4.54545	0	22.2	0	78.8	6.1	3
29.8246	3.50877	59.6491	7.01754	0	26.9231	0	73.0769	0	0	12.1	2.4	87.8	2.4	2.4
37.1429	0	52.8571	10	0	39.1304	0	43.4783	17.3913	0	4.9	0	79.5	6.8	2.3
39.0625	0	45.3125	15.625	0	47.0588	0	35.2941	17.6471	0	11.4	6.3	68.8	0	0
19.5652	0	63.0435	17.3913	0	25	5	55	15	0	25	5.9	82.4	0	5.9
23.5294	0	76.4706	0	0	38.5714	0	61.4286	0	0	5.9	0	85.2	3.7	3.7
25	0	75	0	0	29.4118	0	58.8235	11.7647	0	7.4	0	91.3	4.3	0
35.2941	0	54.4118	10.2941	0	33.3333	0	66.6667	0	0	4.3	0	83.3	0	0
44.7368	0	39.4737	15.7895	0	31.25	0	62.5	6.25	0	16.7	1.5	76.1	6	4.5
23.4375	0	59.375	17.1875	0	32	0	60	8	0	11.9	2.9	68.6	8.6	2.9
28.2051	0	46.1538	25.641	0	50	1.72414	48.2759	0	0	17.1	8.7	65.2	4.3	0
51.3514	0	27.027	21.6216	0						21.7	10.7	60.7	10.7	3.6
47.7273	0	36.3636	15.9091	0						14.3	5	50	15	5
54.5455	0	23.8636	21.5909	0						25	0	85.2	3.7	0
37.8049	0	52.439	9.7561	0						11.1	8	60	8	0
48.1481	0	42.5926	9.25926	0						24	1.9	67.3	5.8	0
										25	0	89.3	7.1	0
										3.6	12.5	25	12.5	0
										50	14.3	50	7.1	0
										28.6	2.5	75	7.5	0
										15	0	64.3	7.1	0
										28.6	0	63.6	0	0
										36.4	1.3	85.5	3.9	0
										9.2	6.1	48.5	27.3	0
										18.2	0	86.5	5.8	0
										7.7	10	20	10	0
										60	0	82.8	8.6	0
										8.6	0	57.9	15.8	5.3
										21.1	0	60	6.7	0
										33.3	0	40	15	0
										45	0	37.5	25	0
										37.5	0	20	20	0
										60	0	58.3	8.3	0
										33.3	0	33.3	33.3	0
										33.3	0	33.3	16.7	0
										50	0	56.5	13	0
										30.4	4.5	36.4	13.6	0
										45.5	0	56.3	6.3	0
										37.5	0	54.5	9.1	9.1
										27.3	0	55.6	11.1	0
										33.3	4.3	56.5	13	4.3
										21.7	0	60	0	0
										40	0	75	25	0
										0	5.5	54.5	3.6	0
Two-way ANOVA	Ordinary
Alpha	0.05
Source of Variation	% of total variation	P value	P value summary	Significant?
Interaction	3.733	<0.0001	****	Yes
Row Factor	73.21	<0.0001	****	Yes
Column Factor	1.39e-05	0.9997	ns	No
ANOVA table	SS (Type III)	DF	MS	F (DFn, DFd)	P value
Interaction	18176	8	2272	F (8, 835) = 23.41	P<0.0001
Row Factor	356436	4	89109	F (4, 835) = 918.1	P<0.0001
Column Factor	0.06765	2	0.03383	F (2, 835) = 0.0003485	P=0.9997
Residual	81040	835	97.05
Tukey's multiple comparisons test	Predicted (LS) mean diff.	95.00% CI of diff.	Below threshold?	Summary	Adjusted P Value
Mushroom
control vs. miR	-12.89	-17.69 to -8.085	Yes	****	<0.0001
control vs. pgap2	3.551	-0.6755 to 7.778	No	ns	0.1196
miR vs. pgap2	16.44	12.07 to 20.81	Yes	****	<0.0001
Fiolopodia
control vs. miR	1.123	-3.681 to 5.927	No	ns	0.847
control vs. pgap2	-0.8205	-5.047 to 3.406	No	ns	0.8919
miR vs. pgap2	-1.944	-6.315 to 2.428	No	ns	0.5493
Thin
control vs. miR	-0.4459	-5.250 to 4.358	No	ns	0.9742
control vs. pgap2	-11.68	-15.91 to -7.453	Yes	****	<0.0001
miR vs. pgap2	-11.23	-15.61 to -6.863	Yes	****	<0.0001
Stubby
control vs. miR	12.12	7.319 to 16.93	Yes	****	<0.0001
control vs. pgap2	11.01	6.785 to 15.24	Yes	****	<0.0001
miR vs. pgap2	-1.11	-5.482 to 3.261	No	ns	0.8221
Branched
control vs. miR	0.08873	-4.715 to 4.893	No	ns	0.999
control vs. pgap2	-1.974	-6.201 to 2.253	No	ns	0.5166
miR vs. pgap2	-2.062	-6.434 to 2.309	No	ns	0.5095

## Sheet: Fig 3G - 2
Scrambled	miR483-5p	Pgap2
4.64396	11.6959	9.18055
8.5	8.39161	7.66703
7.58621	10.5402	6.74157
6.17284	8.69909	8.21674
6.66667	10.8333	9.93884
10.5263	12.4734	12.4705
7.09382	9.88142	6.84647
7.69231	13.6111	12.798
9.2437	15.0525	11.1126
8.01603	12.0914	9.43564
9	10.1917	8.05255
11.418	11.8821	8.20821
13.4043	13.4109	6.95432
10.5731	11.3793	6.27615
10.4545	10.6987	2.99454
14.2857	10.5	4.60754
10	8.81921	5.4791
8.95105	8.68421	5.83561
7.74193	11.0879	7.40103
9.36073	10.9117	9.76562
8.97155	9.41574	12.9723
8.94737	9.13242	5.14328
7.53425	9.4106	7.51456
9.68156	10.6242	9.72655
7.133	9.00901	7.4599
8.5026	10.6521	13.6661
11.1111	9.77199	9.42435
6.18956	10.218	6.43974
9.8	9.82318	9.62001
9.34579	10.4167	8.11142
8.63636	10.9795	15.4278
8.51723	11.6942	9.35488
8.51581	10.0955	6.21989
10.989	7.96524	8.7651
11.1024	8.18898	9.33671
8.97436	9.70464	11.2156
9.14286	7.80533	9.2135
10.2222	9.61538	10.1695
12.5988	12.6743	9.6581
9.0955	7.2095	5.51344
9.2116	10.3917	10.0769
9.04762	9.80693	6.5872
8.74675	9.02527	8.89077
7.97057	12.1339	6.99143
9.50424		10.1446
10.0964		10.5608
10.1149		10.3812
10.9333		9.85103
10.8		7.96117
		13.5254
		6
		11.7152
		9.7561
		9.51012
		8.34151
		10.805
		9.42077
		10.4167
		8.16644
		8.30122
		9.62449
		8.37567
		9.74356
		10.184
		10.5513
		14.7287
		7.01754
		7.54656
		8.3581
		8.42105
		8.26446
	ANOVA summary
	F	7.168
	P value	0.001
	P value summary	**
	Significant diff. among means (P < 0.05)?	Yes
	R squared	0.08176
	Brown-Forsythe test
	F (DFn, DFd)	3.009 (2, 161)
	P value	0.0521
	P value summary	ns
	Are SDs significantly different (P < 0.05)?	No
	Bartlett's test
	Bartlett's statistic (corrected)	7.761
	P value	0.0206
	P value summary	*
	Are SDs significantly different (P < 0.05)?	Yes
	Tukey's multiple comparisons test	Mean Diff.	95.00% CI of diff.	Below threshold?	Summary	Adjusted P Value
	Scrambled vs. miR483-5p	-1.137	-2.124 to -0.1504	Yes	*	0.0194
	Scrambled vs. Pgap2	0.2936	-0.5888 to 1.176	No	ns	0.7115
	miR483-5p vs. Pgap2	1.431	0.5192 to 2.342	Yes	***	0.0008

## Sheet: Fig 3G - 3
	control
Mushroom	39.7059	47.5	38.4615	33.3333	47.6191	36.5854	46.2963	52.2059	40.4762	39.1892	45.7831	37.2093	40	35.4167	27.7778	31.25	22.2222	40	21.5686	44.7368	18.5185	54.5455	27.5862	33.8462	37.3832	30.4348	26.8657	28.8889	33.3333	40.2985	39.0244	34.7826	45.9184	29.5454	41.791	32.5581	30.7692	30.4348	26.6667	24.3243	36.3636	38.6667	2.85714	30.9278	39.785	38.2716	34.3284	50	47.4576
Fiolopodia	0	0	0	0	0	0	0	0.735294	0	0	0	0	0	0	2.77778	0	0	0	0	1.31579	0	0	0	0	0	0	0	0	10	0	0	0	1.02041	0	1.49254	0	0	0	0	0	0	1.33333	5.71429	1.03093	0	0	0	0	0
Thin	52.9412	45	50	60	47.6191	60.9756	48.1482	46.3235	54.7619	59.4595	50.6024	60.4651	56	62.5	61.1111	56.25	66.6667	52	72.549	50	74.0741	36.3636	68.9655	63.0769	58.8785	47.8261	68.6567	66.6667	46.6667	55.2239	53.6585	60.8696	47.9592	65.9091	53.7313	60.4651	61.5385	65.2174	68.8889	67.5676	56.8182	56	82.8571	65.9794	55.914	59.2593	61.194	45.7447	49.1525
Stubby	7.35294	5	11.5385	6.66667	4.7619	2.43902	3.7037	0.735294	4.7619	1.35135	2.40964	1.16279	4	2.08333	8.33333	12.5	11.1111	8	3.92157	2.63158	7.40741	9.09091	3.44828	3.07692	3.73832	21.7391	2.98508	4.44444	6.66667	2.98508	4.87805	4.34783	4.08163	4.54545	2.98508	6.97674	7.69231	4.34783	4.44444	5.40541	4.54545	4	8.57143	2.06186	3.22581	2.46914	4.47761	4.25532	3.38983
Branched	0	2.5	0	0	0	0	1.85185	0	0	0	1.20482	1.16279	0	0	0	0	0	0	1.96078	1.31579	0	0	0	0	0	0	1.49254	0	3.33333	1.49254	2.43902	0	1.02041	0	0	0	0	0	0	2.7027	2.27273	0	0	0	1.07527	0	0	0	0
Two-way ANOVA	Ordinary
Alpha	0.05
Source of Variation	% of total variation	P value	P value summary	Significant?
Interaction	16.5	<0.0001	****	Yes
Type	78.33	<0.0001	****	Yes
control/shRNA	1.48e-17	>0.9999	ns	No
ANOVA table	SS (Type III)	DF	MS	F (DFn, DFd)	P value
Interaction	74333	4	18583	F (4, 685) = 578.8	P<0.0001
Type	352854	4	88213	F (4, 685) = 2748	P<0.0001
control/shRNA	6.668e-14	1	6.668e-14	F (1, 685) = 2.077e-015	P>0.9999
Residual	21993	685	32.11
Bonferroni's multiple comparisons test	Predicted (LS) mean diff.	95.00% CI of diff.	Below threshold?	Summary	Adjusted P Value
control - shRNA
Mushroom	-33.42	-35.91 to -30.94	Yes	****	<0.0001
Fiolopodia	-0.7853	-3.269 to 1.698	No	ns	>0.9999
Thin	31.91	29.42 to 34.39	Yes	****	<0.0001
Stubby	2.021	-0.4628 to 4.504	No	ns	0.1797
Branched	0.2822	-2.201 to 2.766	No	ns	>0.9999
[truncated: 90 more columns]

## Sheet: Fig 3G - 4
Scrambled	Pgap2-shRNA
9.74072	9.18055
6.6313	7.66703
11.5761	6.74157
8.42224	8.21674
7.3568	9.93884
2.90286	12.4705
7.84314	6.84647
8.75161	12.798
7.36584	11.1126
9.79095	9.43564
7.2705	8.05255
11.9048	8.20821
6.2081	6.95432
7.40512	6.27615
8.92414	2.99454
6.08596	4.60754
4.72441	5.4791
5.5841	5.83561
6.79094	7.40103
11.4166	9.76562
7.55668	12.9723
4.67687	5.14328
11.141	7.51456
10.7705	9.72655
15.2661	7.4599
4.66721	13.6661
6.60684	9.42435
8.52273	6.43974
5.17688	9.62001
6.66799	8.11142
9.85577	15.4278
6.81179	9.35488
9.61727	6.21989
6.18847	8.7651
10.2556	9.33671
9.27524	11.2156
6.49459	9.2135
9.05393	10.1695
5.6483	9.6581
6.9785	5.51344
6.19544	10.0769
7.0922	6.5872
5.08647	8.89077
6.85222	6.99143
7.5807	10.1446
11.286	10.5608
7.62577	10.3812
8.55401	9.85103
9.9427	7.96117
8.83219	13.5254
7.65864	6
7.58174	11.7152
7.53108	9.7561
8.82776	9.51012
10.0394	8.34151
7.35386	10.805
7.60726	9.42077
4.80538	10.4167
6.79579	8.16644
8.77543	8.30122
9.86501	9.62449
12.544	8.37567
12.9654	9.74356
9.62025	10.184
9.86717	10.5513
7.75656	14.7287
7.656	7.01754
4.55526	7.54656
	8.3581
	8.42105
	8.26446
	Unpaired t test
	P value	0.0269
	P value summary	*
	Significantly different (P < 0.05)?	Yes
	One- or two-tailed P value?	Two-tailed
	t, df	t=2.237, df=137
	How big is the difference?
	Mean of column A	8.07
	Mean of column B	8.946
	Difference between means (B - A) ± SEM	0.8755 ± 0.3914
	95% confidence interval	0.1016 to 1.649
	R squared (eta squared)	0.03524
	F test to compare variances
	F, DFn, Dfd	1.044, 70, 67
	P value	0.8612
	P value summary	ns
	Significantly different (P < 0.05)?	No

[truncated: 21 more sheets: Fig 4B, Fig 5, Fig 6B, Fig 7D, Fig 7E, Fig 7G, Fig 7H, Fig 8A, Fig 8B, Fig 8D, Fig 8E, Suppl Fig 1, Suppl Fig 2B, Suppl Fig 2D, Suppl fig 4a, Suppl Fig 4b, Suppl Fig 4c, Suppl fig 4d, Suppl Fig 5A, Suppl Fig 5B …]
